# Supplementary material for: 16-Isopropyl-5,9-dimethyl­tetra­cyclo­[10.2.2.01,10.04,9]hexa­dec-15-ene-5,14-dimethanol
Source: Acta Crystallogr Sect E Struct Rep Online. 2011 Jan 12;67(Pt 2):o359. doi: 10.1107/S1600536811000705 (PMC3051590; doi:10.1107/S1600536811000705)
Supplement: Supplementary file 1 [file e-67-0o359-sup1.cif]

##############################################################################
###                                                                        ###
###        Electronic paper (Acta Crystallographica Section E)             ###
###                                                                        ###
##############################################################################
#                                                                            #
# This CIF contains the data in a paper accepted for publication in Acta     #
# Crystallographica Section E. It conforms to the requirements of Notes      #
# for Authors for Section E, and has been peer reviewed under the auspices   #
# of the IUCr Commission on Journals.                                        #
#                                                                            #
# Full details of the Crystallographic Information File format               #
# are given in the paper "The Crystallographic Information File (CIF):       #
# a New Standard Archive File for Crystallography" by S. R. Hall, F. H.      #
# Allen and I. D. Brown [Acta Cryst. (1991), A47, 655-685].                  #
#                                                                            #
# The current version of the core CIF dictionary is obtainable from          #
# ftp://ftp.iucr.org/pub/cif_core.dic. The current version number is 2.4.    #
#                                                                            #
# Software is freely available for graphical display of the structure(s) in  #
# this CIF.  For information consult the CIF home page http://www.iucr.org/  #
# cif/home.html                                                              #
#                                                                            #
# This file may be used for bona fide research purposes within the           #
# scientific community so long as proper attribution is given to the journal # 
# article from which it was obtained.                                        #
#                                                                            #
##############################################################################
                                             
data_I
_audit_creation_method     SHELXL-97
_chemical_name_systematic
;
16-Isopropyl-5,9-dimethyltetracyclo[10.2.2.0^1,10^.0^4,9^]
hexadec-15-ene-5,14-dimethanol
;
_chemical_name_common     ?
_chemical_formula_moiety     'C23 H38 O2'
_chemical_formula_sum     'C23 H38 O2'
_chemical_formula_iupac     'C23 H38 O2'
_chemical_formula_weight     346.53
_chemical_melting_point     ?
_symmetry_cell_setting     monoclinic
_symmetry_space_group_name_H-M     'P 21'
_symmetry_space_group_name_Hall     'P 2yb'
loop_
    _symmetry_equiv_pos_as_xyz
    'x, y, z'
    '-x, y+1/2, -z'
_cell_length_a     12.986(3)
_cell_length_b     25.583(5)
_cell_length_c     14.292(3)
_cell_angle_alpha     90.00
_cell_angle_beta     116.19(3)
_cell_angle_gamma     90.00
_cell_volume     4260.6(19)
_cell_formula_units_Z     8
_cell_measurement_reflns_used     25
_cell_measurement_theta_min     9
_cell_measurement_theta_max     13
_cell_measurement_temperature     293(2)
_exptl_crystal_description     rod
_exptl_crystal_colour     colourless
_exptl_crystal_size_max     .30
_exptl_crystal_size_mid     .20
_exptl_crystal_size_min     .10
_exptl_crystal_density_diffrn     1.080
_exptl_crystal_density_meas     ?
_exptl_crystal_density_method     'not measured'
_exptl_crystal_F_000     1536
_exptl_absorpt_coefficient_mu     0.066
_exptl_absorpt_correction_type     psi-scan
_exptl_absorpt_process_details     '(North <i>et al.</i> 1968)'
_exptl_absorpt_correction_T_min     0.9804
_exptl_absorpt_correction_T_max     0.9934
_exptl_special_details     ?
_diffrn_ambient_temperature     293(2)
_diffrn_radiation_type     MoK\a
_diffrn_radiation_wavelength     0.71073
_diffrn_radiation_source     'fine-focus sealed tube'
_diffrn_radiation_monochromator     graphite
_diffrn_measurement_device_type     'Enraf--Nonius CAD-4'
_diffrn_measurement_method     \w/2\q
_diffrn_detector_area_resol_mean     ?
_diffrn_reflns_number     8392
_diffrn_reflns_av_R_equivalents     0.0276
_diffrn_reflns_av_sigmaI/netI     0.0485
_diffrn_reflns_theta_min     1.59
_diffrn_reflns_theta_max     25.38
_diffrn_reflns_theta_full     25.00
_diffrn_measured_fraction_theta_max     1.000
_diffrn_measured_fraction_theta_full     1.000
_diffrn_reflns_limit_h_min     0
_diffrn_reflns_limit_h_max     15
_diffrn_reflns_limit_k_min     0
_diffrn_reflns_limit_k_max     30
_diffrn_reflns_limit_l_min     -17
_diffrn_reflns_limit_l_max     15
_diffrn_standards_number     3
_diffrn_standards_interval_count     200
_diffrn_standards_interval_time     120
_diffrn_standards_decay_%     1
_refine_special_details
;
 Refinement of F^2^ against ALL reflections.  The weighted R-factor wR and
 goodness of fit S are based on F^2^, conventional R-factors R are based
 on F, with F set to zero for negative F^2^. The threshold expression of
 F^2^ > 2sigma(F^2^) is used only for calculating R-factors(gt) etc. and is
 not relevant to the choice of reflections for refinement.  R-factors based
 on F^2^ are statistically about twice as large as those based on F, and R-
 factors based on ALL data will be even larger.
;
_reflns_number_total     8024
_reflns_number_gt     4643
_reflns_threshold_expression     >2sigma(I)
_refine_ls_structure_factor_coef     Fsqd
_refine_ls_matrix_type     full
_refine_ls_R_factor_all     0.1132
_refine_ls_R_factor_gt     0.0564
_refine_ls_wR_factor_gt     0.1257
_refine_ls_wR_factor_ref     0.1601
_refine_ls_goodness_of_fit_ref     1.004
_refine_ls_restrained_S_all     1.009
_refine_ls_number_reflns     8024
_refine_ls_number_parameters     917
_refine_ls_number_restraints     13
_refine_ls_hydrogen_treatment     constr
_refine_ls_weighting_scheme     calc
_refine_ls_weighting_details
            'calc w=1/[\s^2^(Fo^2^)+(0.0716P)^2^+1.0P] where P=(Fo^2^+2Fc^2^)/3'
_atom_sites_solution_hydrogens     geom
_atom_sites_solution_primary     direct
_atom_sites_solution_secondary     difmap
_refine_ls_shift/su_max     0.000
_refine_ls_shift/su_mean     0.000
_refine_diff_density_max     0.296
_refine_diff_density_min     -0.144
_refine_ls_extinction_method     none
_refine_ls_extinction_coef     ?
loop_
    _atom_type_symbol
    _atom_type_description
    _atom_type_scat_dispersion_real
    _atom_type_scat_dispersion_imag
    _atom_type_scat_source
    'C' 'C' 0.0033 0.0000
                         'International Tables Vol C Tables 4.2.6.8 and 6.1.1.4'
    'H' 'H' 0.0000 0.0000
                         'International Tables Vol C Tables 4.2.6.8 and 6.1.1.4'
    'O' 'O' 0.0106 0.0000
                         'International Tables Vol C Tables 4.2.6.8 and 6.1.1.4'
_computing_data_collection     'CAD-4 EXPRESS (Enraf--Nonius, 1994)'
_computing_cell_refinement     'CAD-4 EXPRESS (Enraf--Nonius, 1994)'
_computing_data_reduction     'XCAD4 (Harms & Wocadlo,1995)'
_computing_structure_solution     'SHELXS97 (Sheldrick, 2008)'
_computing_structure_refinement     'SHELXL97 (Sheldrick, 2008)'
_computing_molecular_graphics     'SHELXTL (Sheldrick, 2008)'
_computing_publication_material     'SHELXTL (Sheldrick, 2008)'
loop_
    _atom_site_type_symbol
    _atom_site_label
    _atom_site_fract_x
    _atom_site_fract_y
    _atom_site_fract_z
    _atom_site_U_iso_or_equiv
    _atom_site_adp_type
    _atom_site_calc_flag
    _atom_site_refinement_flags
    _atom_site_occupancy
    _atom_site_disorder_assembly
    _atom_site_disorder_group
    O O1 -0.2354(3) 0.50237(16) 0.1961(3) 0.0794(12) Uani d . 1 . .
    H H1O -0.2662 0.5096 0.2336 0.119 Uiso d R 1 . .
    O O2 0.3722(3) 0.62999(15) 0.3156(3) 0.0725(11) Uani d . 1 . .
    H H2O 0.3296 0.6456 0.2591 0.109 Uiso d R 1 . .
    C C1 0.0449(4) 0.4625(2) 0.2538(4) 0.0535(13) Uani d . 1 . .
    H H1A 0.0856 0.4296 0.2643 0.064 Uiso calc R 1 . .
    H H1B -0.0179 0.4623 0.1841 0.064 Uiso calc R 1 . .
    C C2 0.1255(4) 0.5069(2) 0.2632(4) 0.0558(13) Uani d . 1 . .
    H H2A 0.0815 0.5391 0.2420 0.067 Uiso calc R 1 . .
    H H2B 0.1587 0.5007 0.2153 0.067 Uiso calc R 1 . .
    C C3 0.2223(4) 0.5144(2) 0.3723(3) 0.0488(12) Uani d . 1 . .
    C C4 0.1786(4) 0.5106(2) 0.4566(4) 0.0550(13) Uani d . 1 . .
    H H4 0.1335 0.5424 0.4487 0.066 Uiso calc R 1 . .
    C C5 0.0951(4) 0.4644(2) 0.4462(4) 0.0558(13) Uani d . 1 . .
    C C6 -0.0028(4) 0.4674(2) 0.3328(3) 0.0474(12) Uani d . 1 . .
    H H6 -0.0307 0.5035 0.3254 0.057 Uiso calc R 1 . .
    C C7 -0.1106(4) 0.4331(2) 0.3097(4) 0.0591(14) Uani d . 1 . .
    C C8 -0.1499(5) 0.4414(3) 0.3969(4) 0.0708(16) Uani d . 1 . .
    H H8A -0.1823 0.4762 0.3900 0.085 Uiso calc R 1 . .
    H H8B -0.2100 0.4164 0.3872 0.085 Uiso calc R 1 . .
    C C9 -0.0556(5) 0.4353(3) 0.5040(5) 0.086(2) Uani d . 1 . .
    H H9A -0.0277 0.3996 0.5137 0.103 Uiso calc R 1 . .
    H H9B -0.0849 0.4422 0.5545 0.103 Uiso calc R 1 . .
    C C10 0.0446(5) 0.4731(3) 0.5230(4) 0.0744(18) Uani d . 1 . .
    H H10A 0.0173 0.5089 0.5167 0.089 Uiso calc R 1 . .
    H H10B 0.1043 0.4683 0.5934 0.089 Uiso calc R 1 . .
    C C11 0.2823(4) 0.5151(3) 0.5664(4) 0.0736(17) Uani d . 1 . .
    H H11A 0.2702 0.5437 0.6049 0.088 Uiso calc R 1 . .
    H H11B 0.2901 0.4830 0.6053 0.088 Uiso calc R 1 . .
    C C12 0.3907(5) 0.5247(3) 0.5528(4) 0.0805(19) Uani d . 1 . .
    H H12 0.4573 0.5270 0.6212 0.097 Uiso calc R 1 . .
    C C13 0.4067(5) 0.4803(3) 0.4906(5) 0.087(2) Uani d D 1 . .
    C C14 0.3182(5) 0.4761(2) 0.3976(4) 0.0646(15) Uani d . 1 . .
    H H14 0.3156 0.4506 0.3502 0.078 Uiso calc R 1 . .
    C C15 0.3774(5) 0.5744(2) 0.4934(4) 0.0718(16) Uani d . 1 . .
    H H15A 0.4474 0.5816 0.4870 0.086 Uiso calc R 1 . .
    H H15B 0.3641 0.6032 0.5309 0.086 Uiso calc R 1 . .
    C C16 0.2773(4) 0.5701(2) 0.3855(4) 0.0544(13) Uani d . 1 . .
    H H16 0.2194 0.5961 0.3798 0.065 Uiso calc R 1 . .
    C C17 0.1589(5) 0.4119(2) 0.4722(5) 0.0772(18) Uani d . 1 . .
    H H17A 0.2261 0.4147 0.5377 0.116 Uiso calc R 1 . .
    H H17B 0.1810 0.4031 0.4184 0.116 Uiso calc R 1 . .
    H H17C 0.1094 0.3852 0.4768 0.116 Uiso calc R 1 . .
    C C18 -0.0901(5) 0.3747(2) 0.3006(5) 0.0719(16) Uani d . 1 . .
    H H18A -0.1600 0.3558 0.2832 0.108 Uiso calc R 1 . .
    H H18B -0.0318 0.3623 0.3658 0.108 Uiso calc R 1 . .
    H H18C -0.0656 0.3696 0.2469 0.108 Uiso calc R 1 . .
    C C19 -0.2071(5) 0.4487(2) 0.2061(4) 0.0702(16) Uani d . 1 . .
    H H19A -0.1861 0.4390 0.1512 0.084 Uiso calc R 1 . .
    H H19B -0.2750 0.4287 0.1956 0.084 Uiso calc R 1 . .
    C C20 0.3157(5) 0.5811(2) 0.3008(4) 0.0657(15) Uani d . 1 . .
    H H20A 0.3672 0.5535 0.3011 0.079 Uiso calc R 1 . .
    H H20B 0.2493 0.5808 0.2333 0.079 Uiso calc R 1 . .
    C C21 0.5125(7) 0.4473(4) 0.5347(7) 0.119(3) Uani d D 1 . .
    H H21 0.5327 0.4351 0.6057 0.143 Uiso calc R 1 . .
    C C22 0.4941(10) 0.4023(4) 0.4569(9) 0.174(5) Uani d D 1 . .
    H H22A 0.5640 0.3828 0.4785 0.261 Uiso calc R 1 . .
    H H22B 0.4726 0.4165 0.3886 0.261 Uiso calc R 1 . .
    H H22C 0.4343 0.3797 0.4552 0.261 Uiso calc R 1 . .
    C C23 0.6059(8) 0.4670(4) 0.5227(8) 0.143(3) Uani d D 1 . .
    H H23A 0.6638 0.4405 0.5407 0.214 Uiso calc R 1 . .
    H H23B 0.6367 0.4967 0.5675 0.214 Uiso calc R 1 . .
    H H23C 0.5815 0.4774 0.4515 0.214 Uiso calc R 1 . .
    O O3 0.4090(3) 0.10639(17) 0.6457(3) 0.0779(12) Uani d . 1 . .
    H H3O 0.4714 0.1197 0.6590 0.117 Uiso d R 1 . .
    O O4 -0.0145(3) 0.16146(16) 0.9101(3) 0.0739(11) Uani d . 1 . .
    H H4O 0.0459 0.1515 0.9577 0.111 Uiso d R 1 . .
    C C24 0.2672(5) 0.2709(2) 0.6054(5) 0.0643(15) Uani d . 1 . .
    H H24A 0.2387 0.3064 0.5997 0.077 Uiso calc R 1 . .
    H H24B 0.3261 0.2660 0.6761 0.077 Uiso calc R 1 . .
    C C25 0.3206(5) 0.2640(2) 0.5303(5) 0.0752(17) Uani d . 1 . .
    H H25A 0.2635 0.2709 0.4595 0.090 Uiso calc R 1 . .
    H H25B 0.3830 0.2888 0.5473 0.090 Uiso calc R 1 . .
    C C26 0.3656(5) 0.2090(2) 0.5377(5) 0.0750(17) Uani d . 1 . .
    H H26A 0.4254 0.2032 0.6078 0.090 Uiso calc R 1 . .
    H H26B 0.4000 0.2054 0.4900 0.090 Uiso calc R 1 . .
    C C27 0.2746(4) 0.1671(2) 0.5129(4) 0.0567(13) Uani d . 1 . .
    C C28 0.2137(4) 0.17624(18) 0.5840(4) 0.0471(11) Uani d . 1 . .
    H H28 0.2744 0.1712 0.6549 0.057 Uiso calc R 1 . .
    C C29 0.1685(4) 0.2326(2) 0.5847(4) 0.0540(13) Uani d . 1 . .
    C C30 0.1232(4) 0.1361(2) 0.5736(4) 0.0520(12) Uani d . 1 . .
    H H30A 0.1516 0.1013 0.5710 0.062 Uiso calc R 1 . .
    H H30B 0.0547 0.1419 0.5090 0.062 Uiso calc R 1 . .
    C C31 0.0928(5) 0.13969(19) 0.6660(4) 0.0544(13) Uani d . 1 . .
    H H31A 0.0323 0.1148 0.6552 0.065 Uiso calc R 1 . .
    H H31B 0.1596 0.1296 0.7291 0.065 Uiso calc R 1 . .
    C C32 0.0538(4) 0.19368(19) 0.6822(4) 0.0462(11) Uani d . 1 . .
    C C33 0.1373(4) 0.23639(19) 0.6781(4) 0.0514(13) Uani d . 1 . .
    H H33 0.2094 0.2317 0.7413 0.062 Uiso calc R 1 . .
    C C34 0.0910(5) 0.2907(2) 0.6884(5) 0.0717(16) Uani d . 1 . .
    H H34A 0.0725 0.3109 0.6255 0.086 Uiso calc R 1 . .
    H H34B 0.1491 0.3095 0.7468 0.086 Uiso calc R 1 . .
    C C35 -0.0179(6) 0.2836(2) 0.7056(6) 0.0786(19) Uani d . 1 . .
    H H35 -0.0487 0.3177 0.7119 0.094 Uiso calc R 1 . .
    C C36 0.0191(6) 0.2521(2) 0.8076(5) 0.0739(17) Uani d . 1 . .
    H H36A 0.0812 0.2701 0.8643 0.089 Uiso calc R 1 . .
    H H36B -0.0448 0.2491 0.8251 0.089 Uiso calc R 1 . .
    C C37 0.0583(4) 0.1983(2) 0.7935(4) 0.0504(12) Uani d . 1 . .
    H H37 0.1386 0.1943 0.8449 0.060 Uiso calc R 1 . .
    C C38 -0.1049(5) 0.2539(3) 0.6168(5) 0.0789(19) Uani d D 1 . .
    C C39 -0.0663(4) 0.2068(3) 0.6080(4) 0.0636(15) Uani d . 1 . .
    H H39 -0.1125 0.1831 0.5576 0.076 Uiso calc R 1 . .
    C C40 0.0667(5) 0.2474(2) 0.4809(4) 0.0717(17) Uani d . 1 . .
    H H40A 0.0941 0.2669 0.4390 0.108 Uiso calc R 1 . .
    H H40B 0.0134 0.2683 0.4943 0.108 Uiso calc R 1 . .
    H H40C 0.0291 0.2162 0.4445 0.108 Uiso calc R 1 . .
    C C41 0.1937(5) 0.1642(3) 0.3966(4) 0.0814(19) Uani d . 1 . .
    H H41A 0.2362 0.1539 0.3591 0.122 Uiso calc R 1 . .
    H H41B 0.1595 0.1978 0.3725 0.122 Uiso calc R 1 . .
    H H41C 0.1346 0.1389 0.3851 0.122 Uiso calc R 1 . .
    C C42 0.3345(5) 0.1133(2) 0.5388(5) 0.0676(16) Uani d . 1 . .
    H H42A 0.2763 0.0862 0.5170 0.081 Uiso calc R 1 . .
    H H42B 0.3780 0.1091 0.4989 0.081 Uiso calc R 1 . .
    C C43 -0.0092(5) 0.1550(2) 0.8113(4) 0.0629(15) Uani d . 1 . .
    H H43A -0.0864 0.1547 0.7550 0.075 Uiso calc R 1 . .
    H H43B 0.0263 0.1217 0.8109 0.075 Uiso calc R 1 . .
    C C44 -0.2276(6) 0.2714(3) 0.5497(6) 0.098(2) Uani d D 1 . .
    H H44A -0.2617 0.2421 0.5019 0.118 Uiso calc R 1 . .
    C C45 -0.2956(6) 0.2751(4) 0.6056(6) 0.113(3) Uani d D 1 . .
    H H45A -0.3708 0.2878 0.5597 0.169 Uiso calc R 1 . .
    H H45B -0.2599 0.2989 0.6630 0.169 Uiso calc R 1 . .
    H H45C -0.3019 0.2413 0.6315 0.169 Uiso calc R 1 . .
    C C46 -0.2399(7) 0.3144(3) 0.4825(6) 0.114(3) Uani d D 1 . .
    H H46A -0.2057 0.3059 0.4371 0.170 Uiso calc R 1 . .
    H H46B -0.2025 0.3445 0.5235 0.170 Uiso calc R 1 . .
    H H46C -0.3200 0.3218 0.4416 0.170 Uiso calc R 1 . .
    O O5 -0.0878(3) 0.57521(17) 0.9800(3) 0.0851(13) Uani d . 1 . .
    H H5O -0.1350 0.5591 0.9923 0.128 Uiso d R 1 . .
    O O6 0.5896(3) 0.51875(17) 1.2480(3) 0.0789(12) Uani d . 1 . .
    H H6O 0.5805 0.5334 1.2949 0.118 Uiso d R 1 . .
    C C47 0.0097(5) 0.4123(2) 0.9244(5) 0.0778(18) Uani d . 1 . .
    H H47A 0.0174 0.4150 0.9949 0.093 Uiso calc R 1 . .
    H H47B 0.0322 0.3772 0.9155 0.093 Uiso calc R 1 . .
    C C48 -0.1160(5) 0.4204(3) 0.8479(6) 0.088(2) Uani d . 1 . .
    H H48A -0.1261 0.4153 0.7771 0.106 Uiso calc R 1 . .
    H H48B -0.1634 0.3951 0.8614 0.106 Uiso calc R 1 . .
    C C49 -0.1524(5) 0.4747(3) 0.8597(5) 0.0824(19) Uani d . 1 . .
    H H49A -0.1477 0.4783 0.9290 0.099 Uiso calc R 1 . .
    H H49B -0.2320 0.4795 0.8098 0.099 Uiso calc R 1 . .
    C C50 -0.0809(5) 0.5173(2) 0.8434(4) 0.0605(14) Uani d . 1 . .
    C C51 0.0462(4) 0.50645(19) 0.9154(4) 0.0556(13) Uani d . 1 . .
    H H51 0.0531 0.5100 0.9862 0.067 Uiso calc R 1 . .
    C C52 0.0913(5) 0.4509(2) 0.9117(4) 0.0595(14) Uani d . 1 . .
    C C53 0.2112(4) 0.4457(2) 1.0075(4) 0.0559(13) Uani d . 1 . .
    H H53 0.1974 0.4494 1.0693 0.067 Uiso calc R 1 . .
    C C54 0.3000(4) 0.4887(2) 1.0170(4) 0.0520(13) Uani d . 1 . .
    C C55 0.2476(4) 0.5429(2) 1.0013(4) 0.0565(13) Uani d . 1 . .
    H H55A 0.2992 0.5674 0.9920 0.068 Uiso calc R 1 . .
    H H55B 0.2411 0.5528 1.0640 0.068 Uiso calc R 1 . .
    C C56 0.1297(4) 0.5474(2) 0.9085(4) 0.0558(13) Uani d . 1 . .
    H H56A 0.1369 0.5423 0.8444 0.067 Uiso calc R 1 . .
    H H56B 0.0992 0.5822 0.9070 0.067 Uiso calc R 1 . .
    C C57 0.2701(5) 0.3919(2) 1.0186(5) 0.0782(18) Uani d . 1 . .
    H H57A 0.2644 0.3723 1.0742 0.094 Uiso calc R 1 . .
    H H57B 0.2304 0.3723 0.9544 0.094 Uiso calc R 1 . .
    C C58 0.3940(5) 0.3974(3) 1.0419(6) 0.088(2) Uani d . 1 . .
    H H58 0.4300 0.3631 1.0487 0.105 Uiso calc R 1 . .
    C C59 0.4041(5) 0.4290(3) 0.9578(6) 0.086(2) Uani d D 1 . .
    C C60 0.3523(5) 0.4776(3) 0.9426(4) 0.0679(16) Uani d . 1 . .
    H H60 0.3498 0.5011 0.8919 0.081 Uiso calc R 1 . .
    C C61 0.4532(6) 0.4282(3) 1.1390(6) 0.098(2) Uani d . 1 . .
    H H61A 0.5340 0.4311 1.1560 0.117 Uiso calc R 1 . .
    H H61B 0.4468 0.4102 1.1960 0.117 Uiso calc R 1 . .
    C C62 0.4005(5) 0.4835(2) 1.1264(4) 0.0636(14) Uani d . 1 . .
    H H62 0.3685 0.4865 1.1768 0.076 Uiso calc R 1 . .
    C C63 -0.1150(5) 0.5702(3) 0.8732(5) 0.0792(19) Uani d . 1 . .
    H H63A -0.0767 0.5979 0.8543 0.095 Uiso calc R 1 . .
    H H63B -0.1970 0.5751 0.8326 0.095 Uiso calc R 1 . .
    C C64 -0.1094(5) 0.5238(3) 0.7281(4) 0.0779(18) Uani d . 1 . .
    H H64A -0.1015 0.4908 0.7001 0.117 Uiso calc R 1 . .
    H H64B -0.0578 0.5487 0.7213 0.117 Uiso calc R 1 . .
    H H64C -0.1869 0.5361 0.6906 0.117 Uiso calc R 1 . .
    C C65 0.0978(5) 0.4385(3) 0.8078(5) 0.0758(17) Uani d . 1 . .
    H H65A 0.0219 0.4388 0.7513 0.114 Uiso calc R 1 . .
    H H65B 0.1316 0.4046 0.8125 0.114 Uiso calc R 1 . .
    H H65C 0.1439 0.4644 0.7956 0.114 Uiso calc R 1 . .
    C C66 0.4910(5) 0.5260(2) 1.1525(4) 0.0645(15) Uani d . 1 . .
    H H66A 0.5145 0.5277 1.0969 0.077 Uiso calc R 1 . .
    H H66B 0.4566 0.5594 1.1547 0.077 Uiso calc R 1 . .
    C C67 0.4671(6) 0.4063(3) 0.9017(6) 0.102(3) Uani d D 1 . .
    H H67 0.5246 0.3847 0.9568 0.123 Uiso calc R 1 . .
    C C68 0.5382(8) 0.4397(4) 0.8765(8) 0.129(3) Uani d D 1 . .
    H H68A 0.5810 0.4193 0.8493 0.194 Uiso calc R 1 . .
    H H68B 0.5904 0.4578 0.9381 0.194 Uiso calc R 1 . .
    H H68C 0.4915 0.4646 0.8251 0.194 Uiso calc R 1 . .
    C C69 0.4039(7) 0.3658(4) 0.8217(7) 0.133(3) Uani d D 1 . .
    H H69A 0.4544 0.3507 0.7962 0.199 Uiso calc R 1 . .
    H H69B 0.3398 0.3817 0.7648 0.199 Uiso calc R 1 . .
    H H69C 0.3769 0.3390 0.8523 0.199 Uiso calc R 1 . .
    O O7 0.7637(3) 0.17940(18) -0.1371(3) 0.0820(13) Uani d . 1 . .
    H H7O 0.8280 0.1695 -0.0964 0.123 Uiso d R 1 . .
    O O8 0.2650(3) 0.05258(16) -0.0216(3) 0.0788(12) Uani d . 1 . .
    H H8O 0.2461 0.0354 -0.0751 0.118 Uiso d R 1 . .
    C C70 0.8051(4) 0.1997(3) 0.1952(4) 0.0710(16) Uani d . 1 . .
    H H70A 0.8147 0.2027 0.2663 0.085 Uiso calc R 1 . .
    H H70B 0.8214 0.1638 0.1845 0.085 Uiso calc R 1 . .
    C C71 0.8912(5) 0.2354(3) 0.1816(5) 0.085(2) Uani d . 1 . .
    H H71A 0.8787 0.2712 0.1965 0.101 Uiso calc R 1 . .
    H H71B 0.9684 0.2254 0.2304 0.101 Uiso calc R 1 . .
    C C72 0.8786(4) 0.2318(3) 0.0714(4) 0.0713(16) Uani d . 1 . .
    H H72A 0.8977 0.1965 0.0594 0.086 Uiso calc R 1 . .
    H H72B 0.9332 0.2554 0.0643 0.086 Uiso calc R 1 . .
    C C73 0.7580(4) 0.2452(2) -0.0120(4) 0.0582(14) Uani d . 1 . .
    C C74 0.6696(4) 0.2130(2) 0.0078(4) 0.0527(13) Uani d . 1 . .
    H H74 0.6863 0.1769 -0.0036 0.063 Uiso calc R 1 . .
    C C75 0.6798(4) 0.2121(2) 0.1198(4) 0.0523(13) Uani d . 1 . .
    C C76 0.5455(4) 0.2203(2) -0.0702(4) 0.0589(14) Uani d . 1 . .
    H H76A 0.5403 0.2228 -0.1398 0.071 Uiso calc R 1 . .
    H H76B 0.5165 0.2526 -0.0553 0.071 Uiso calc R 1 . .
    C C77 0.4717(4) 0.1744(2) -0.0656(4) 0.0578(14) Uani d . 1 . .
    H H77A 0.3926 0.1807 -0.1154 0.069 Uiso calc R 1 . .
    H H77B 0.4970 0.1428 -0.0865 0.069 Uiso calc R 1 . .
    C C78 0.4766(4) 0.1659(2) 0.0420(4) 0.0521(12) Uani d . 1 . .
    C C79 0.6066(4) 0.1668(2) 0.1293(3) 0.0512(12) Uani d . 1 . .
    H H79 0.6419 0.1346 0.1201 0.061 Uiso calc R 1 . .
    C C80 0.6051(5) 0.1621(3) 0.2361(4) 0.0757(17) Uani d . 1 . .
    H H80A 0.6544 0.1334 0.2747 0.091 Uiso calc R 1 . .
    H H80B 0.6355 0.1939 0.2755 0.091 Uiso calc R 1 . .
    C C81 0.4834(5) 0.1526(3) 0.2245(4) 0.0773(19) Uani d . 1 . .
    H H81A 0.4845 0.1493 0.2932 0.093 Uiso calc R 1 . .
    C C82 0.4364(6) 0.1032(3) 0.1615(5) 0.087(2) Uani d . 1 . .
    H H82A 0.3601 0.0961 0.1549 0.105 Uiso calc R 1 . .
    H H82B 0.4854 0.0738 0.1966 0.105 Uiso calc R 1 . .
    C C83 0.4315(4) 0.1105(2) 0.0500(4) 0.0571(13) Uani d . 1 . .
    H H83A 0.4815 0.0843 0.0410 0.069 Uiso calc R 1 . .
    C C84 0.4093(5) 0.2043(2) 0.0715(5) 0.0668(15) Uani d . 1 . .
    H H84 0.3689 0.2315 0.0275 0.080 Uiso calc R 1 . .
    C C85 0.4102(5) 0.1972(3) 0.1668(5) 0.0786(19) Uani d D 1 . .
    C C86 0.7501(5) 0.2334(3) -0.1170(5) 0.0762(18) Uani d . 1 . .
    H H86A 0.6759 0.2452 -0.1691 0.091 Uiso calc R 1 . .
    H H86B 0.8083 0.2536 -0.1259 0.091 Uiso calc R 1 . .
    C C87 0.7344(6) 0.3050(2) -0.0182(6) 0.087(2) Uani d . 1 . .
    H H87A 0.6569 0.3118 -0.0686 0.131 Uiso calc R 1 . .
    H H87B 0.7865 0.3227 -0.0386 0.131 Uiso calc R 1 . .
    H H87C 0.7453 0.3176 0.0489 0.131 Uiso calc R 1 . .
    C C88 0.6460(5) 0.2652(2) 0.1501(5) 0.0748(18) Uani d . 1 . .
    H H88A 0.5711 0.2751 0.0985 0.112 Uiso calc R 1 . .
    H H88B 0.7007 0.2913 0.1540 0.112 Uiso calc R 1 . .
    H H88C 0.6452 0.2621 0.2167 0.112 Uiso calc R 1 . .
    C C89 0.3108(5) 0.1022(2) -0.0334(4) 0.0671(15) Uani d . 1 . .
    H H89A 0.2620 0.1302 -0.0299 0.081 Uiso calc R 1 . .
    H H89B 0.3104 0.1037 -0.1014 0.081 Uiso calc R 1 . .
    C C90 0.3458(7) 0.2273(3) 0.2128(7) 0.109(3) Uani d D 1 . .
    H H90 0.3306 0.2017 0.2562 0.131 Uiso calc R 1 . .
    C C91 0.2334(7) 0.2459(4) 0.1414(7) 0.121(3) Uani d D 1 . .
    H H91A 0.1972 0.2618 0.1800 0.182 Uiso calc R 1 . .
    H H91B 0.1876 0.2170 0.1018 0.182 Uiso calc R 1 . .
    H H91C 0.2406 0.2711 0.0950 0.182 Uiso calc R 1 . .
    C C92 0.4157(7) 0.2687(4) 0.2882(6) 0.117(3) Uani d D 1 . .
    H H92A 0.3705 0.2851 0.3179 0.176 Uiso calc R 1 . .
    H H92B 0.4389 0.2944 0.2524 0.176 Uiso calc R 1 . .
    H H92C 0.4824 0.2530 0.3426 0.176 Uiso calc R 1 . .
loop_
    _atom_site_aniso_label
    _atom_site_aniso_U_11
    _atom_site_aniso_U_22
    _atom_site_aniso_U_33
    _atom_site_aniso_U_12
    _atom_site_aniso_U_13
    _atom_site_aniso_U_23
    O1 0.069(2) 0.080(3) 0.093(3) 0.018(2) 0.040(2) 0.016(2)
    O2 0.058(2) 0.073(3) 0.078(3) -0.016(2) 0.023(2) 0.014(2)
    C1 0.055(3) 0.059(3) 0.042(3) -0.007(3) 0.017(2) -0.008(2)
    C2 0.052(3) 0.069(4) 0.045(3) -0.006(3) 0.020(2) -0.004(2)
    C3 0.047(3) 0.058(3) 0.039(3) -0.009(2) 0.017(2) -0.002(2)
    C4 0.056(3) 0.070(4) 0.038(3) -0.009(3) 0.020(2) 0.001(2)
    C5 0.057(3) 0.062(4) 0.044(3) -0.013(3) 0.018(3) -0.001(2)
    C6 0.052(3) 0.049(3) 0.037(3) -0.001(2) 0.015(2) 0.000(2)
    C7 0.056(3) 0.065(4) 0.052(3) -0.007(3) 0.020(3) -0.001(3)
    C8 0.055(3) 0.087(5) 0.072(4) -0.008(3) 0.030(3) 0.002(3)
    C9 0.077(4) 0.113(6) 0.062(4) -0.019(4) 0.026(3) 0.012(4)
    C10 0.065(4) 0.110(5) 0.051(3) -0.017(4) 0.028(3) 0.001(3)
    C11 0.059(3) 0.104(5) 0.045(3) -0.028(3) 0.011(3) 0.001(3)
    C12 0.063(4) 0.114(6) 0.046(3) -0.013(4) 0.007(3) 0.012(4)
    C13 0.060(4) 0.119(6) 0.074(4) 0.000(4) 0.021(4) 0.034(4)
    C14 0.056(3) 0.073(4) 0.060(3) 0.013(3) 0.020(3) 0.009(3)
    C15 0.066(4) 0.083(4) 0.055(3) -0.027(3) 0.016(3) -0.005(3)
    C16 0.054(3) 0.059(3) 0.048(3) -0.004(3) 0.020(3) -0.001(2)
    C17 0.067(4) 0.067(4) 0.080(4) 0.003(3) 0.016(3) 0.029(3)
    C18 0.069(4) 0.051(3) 0.091(4) -0.010(3) 0.031(3) -0.007(3)
    C19 0.056(3) 0.075(4) 0.062(4) -0.002(3) 0.011(3) -0.002(3)
    C20 0.075(4) 0.073(4) 0.050(3) -0.019(3) 0.028(3) -0.005(3)
    C21 0.088(6) 0.135(8) 0.130(7) 0.035(6) 0.044(6) 0.034(6)
    C22 0.163(10) 0.165(11) 0.154(10) 0.046(9) 0.033(8) -0.017(8)
    C23 0.114(7) 0.133(8) 0.160(9) 0.006(6) 0.042(7) 0.017(7)
    O3 0.057(2) 0.087(3) 0.085(3) 0.019(2) 0.026(2) 0.023(2)
    O4 0.077(3) 0.093(3) 0.067(2) 0.018(2) 0.045(2) 0.021(2)
    C24 0.073(4) 0.050(3) 0.082(4) -0.002(3) 0.045(3) 0.008(3)
    C25 0.078(4) 0.068(4) 0.099(5) 0.007(3) 0.057(4) 0.020(3)
    C26 0.072(4) 0.078(4) 0.095(5) -0.005(3) 0.055(4) 0.004(4)
    C27 0.052(3) 0.063(3) 0.058(3) 0.010(3) 0.026(3) 0.009(3)
    C28 0.042(3) 0.046(3) 0.046(3) 0.009(2) 0.013(2) 0.005(2)
    C29 0.058(3) 0.047(3) 0.061(3) 0.000(2) 0.029(3) 0.003(2)
    C30 0.053(3) 0.053(3) 0.051(3) -0.007(2) 0.023(3) -0.007(2)
    C31 0.057(3) 0.048(3) 0.060(3) 0.001(2) 0.027(3) 0.001(2)
    C32 0.041(3) 0.047(3) 0.047(3) 0.002(2) 0.016(2) 0.002(2)
    C33 0.059(3) 0.040(3) 0.067(3) 0.001(2) 0.039(3) 0.000(2)
    C34 0.079(4) 0.061(4) 0.089(4) 0.012(3) 0.049(4) 0.000(3)
    C35 0.103(5) 0.061(4) 0.105(5) 0.035(4) 0.076(5) 0.026(4)
    C36 0.085(4) 0.071(4) 0.082(4) 0.006(3) 0.052(4) -0.001(3)
    C37 0.046(3) 0.056(3) 0.046(3) 0.005(2) 0.018(2) 0.003(2)
    C38 0.072(4) 0.090(5) 0.086(5) 0.038(4) 0.045(4) 0.037(4)
    C39 0.042(3) 0.093(5) 0.052(3) 0.000(3) 0.017(3) 0.003(3)
    C40 0.071(4) 0.082(4) 0.060(3) 0.029(3) 0.026(3) 0.029(3)
    C41 0.085(4) 0.099(5) 0.055(3) 0.021(4) 0.025(3) 0.018(3)
    C42 0.066(4) 0.068(4) 0.072(4) 0.023(3) 0.033(3) 0.011(3)
    C43 0.066(3) 0.072(4) 0.062(3) -0.015(3) 0.039(3) -0.004(3)
    C44 0.073(4) 0.125(7) 0.098(5) 0.023(4) 0.040(4) 0.028(5)
    C45 0.086(5) 0.130(7) 0.126(7) 0.023(5) 0.051(5) 0.028(5)
    C46 0.092(5) 0.123(7) 0.120(6) 0.018(5) 0.042(5) 0.045(5)
    O5 0.074(3) 0.103(3) 0.097(3) -0.012(2) 0.055(3) -0.038(3)
    O6 0.055(2) 0.098(3) 0.061(2) 0.005(2) 0.0047(19) -0.020(2)
    C47 0.056(4) 0.072(4) 0.095(5) -0.021(3) 0.024(3) -0.002(3)
    C48 0.061(4) 0.072(4) 0.116(6) -0.020(3) 0.025(4) -0.016(4)
    C49 0.058(4) 0.095(5) 0.092(5) -0.002(4) 0.031(3) -0.021(4)
    C50 0.060(3) 0.062(3) 0.060(3) 0.000(3) 0.026(3) -0.007(3)
    C51 0.058(3) 0.051(3) 0.063(3) -0.004(3) 0.031(3) -0.014(3)
    C52 0.065(3) 0.050(3) 0.067(3) -0.005(3) 0.033(3) -0.010(3)
    C53 0.056(3) 0.042(3) 0.067(3) 0.001(2) 0.024(3) 0.002(2)
    C54 0.052(3) 0.057(3) 0.054(3) -0.003(2) 0.030(3) -0.003(2)
    C55 0.064(3) 0.046(3) 0.064(3) 0.002(3) 0.033(3) 0.002(3)
    C56 0.063(3) 0.049(3) 0.055(3) 0.000(3) 0.026(3) 0.001(2)
    C57 0.072(4) 0.045(3) 0.098(5) 0.000(3) 0.020(4) -0.005(3)
    C58 0.064(4) 0.056(4) 0.136(7) 0.003(3) 0.037(4) -0.021(4)
    C59 0.057(4) 0.084(5) 0.114(6) -0.007(4) 0.034(4) -0.038(4)
    C60 0.068(4) 0.081(4) 0.065(4) -0.009(3) 0.039(3) -0.020(3)
    C61 0.072(4) 0.072(5) 0.120(6) 0.005(4) 0.015(4) -0.002(4)
    C62 0.056(3) 0.065(4) 0.063(4) -0.005(3) 0.020(3) -0.005(3)
    C63 0.076(4) 0.096(5) 0.075(4) 0.025(4) 0.042(4) -0.009(4)
    C64 0.080(4) 0.089(5) 0.060(4) 0.015(4) 0.026(3) -0.003(3)
    C65 0.075(4) 0.078(4) 0.074(4) 0.002(3) 0.032(3) -0.023(3)
    C66 0.068(4) 0.071(4) 0.056(3) -0.011(3) 0.028(3) -0.009(3)
    C67 0.083(5) 0.107(6) 0.117(6) -0.002(4) 0.043(5) -0.048(5)
    C68 0.153(8) 0.114(7) 0.157(8) -0.026(6) 0.102(7) -0.031(6)
    C69 0.102(6) 0.129(7) 0.166(8) -0.018(5) 0.059(6) -0.078(7)
    O7 0.067(2) 0.103(4) 0.082(3) -0.009(2) 0.038(2) -0.035(2)
    O8 0.081(3) 0.074(3) 0.092(3) -0.022(2) 0.048(3) -0.012(2)
    C70 0.044(3) 0.095(5) 0.058(3) 0.002(3) 0.009(3) -0.009(3)
    C71 0.038(3) 0.114(5) 0.091(5) -0.011(3) 0.019(3) -0.032(4)
    C72 0.048(3) 0.092(5) 0.072(4) -0.001(3) 0.025(3) -0.013(3)
    C73 0.053(3) 0.063(4) 0.065(4) -0.004(3) 0.032(3) -0.004(3)
    C74 0.040(3) 0.064(3) 0.049(3) -0.008(2) 0.015(2) -0.007(2)
    C75 0.045(3) 0.063(3) 0.047(3) -0.002(2) 0.019(2) -0.010(2)
    C76 0.060(3) 0.066(4) 0.049(3) 0.001(3) 0.022(3) 0.011(3)
    C77 0.046(3) 0.075(4) 0.051(3) 0.004(3) 0.019(2) 0.016(3)
    C78 0.046(3) 0.057(3) 0.050(3) -0.001(2) 0.018(2) 0.000(2)
    C79 0.048(3) 0.062(3) 0.039(3) 0.001(2) 0.015(2) 0.002(2)
    C80 0.070(4) 0.109(5) 0.048(3) -0.003(4) 0.026(3) 0.006(3)
    C81 0.070(4) 0.127(6) 0.039(3) -0.008(4) 0.028(3) 0.004(4)
    C82 0.083(5) 0.116(6) 0.058(4) -0.016(4) 0.027(3) 0.021(4)
    C83 0.051(3) 0.070(4) 0.045(3) -0.004(3) 0.016(2) 0.003(3)
    C84 0.054(3) 0.070(4) 0.084(4) 0.007(3) 0.037(3) 0.002(3)
    C85 0.066(4) 0.108(5) 0.077(4) -0.016(4) 0.044(4) -0.029(4)
    C86 0.067(4) 0.091(5) 0.084(4) -0.006(3) 0.045(3) 0.006(4)
    C87 0.098(5) 0.055(4) 0.134(6) 0.000(3) 0.075(5) 0.006(4)
    C88 0.075(4) 0.076(4) 0.085(4) -0.012(3) 0.046(4) -0.037(3)
    C89 0.063(4) 0.062(4) 0.063(3) -0.015(3) 0.015(3) -0.002(3)
    C90 0.110(6) 0.118(7) 0.118(6) -0.007(6) 0.068(6) -0.018(5)
    C91 0.099(6) 0.131(7) 0.130(7) 0.026(5) 0.047(6) -0.014(6)
    C92 0.119(6) 0.127(7) 0.121(6) -0.009(6) 0.067(5) -0.035(6)
_geom_special_details
;
 All esds (except the esd in the dihedral angle between two l.s. planes)
 are estimated using the full covariance matrix.  The cell esds are taken
 into account individually in the estimation of esds in distances, angles
 and torsion angles; correlations between esds in cell parameters are only
 used when they are defined by crystal symmetry.  An approximate (isotropic)
 treatment of cell esds is used for estimating esds involving l.s. planes.
;
loop_
    _geom_bond_atom_site_label_1
    _geom_bond_atom_site_label_2
    _geom_bond_site_symmetry_2
    _geom_bond_distance
    _geom_bond_publ_flag
    O1 C19 . 1.413(7) ?
    O1 H1O . 0.8200 ?
    O2 C20 . 1.419(6) ?
    O2 H2O . 0.8504 ?
    C1 C2 . 1.510(7) ?
    C1 C6 . 1.513(6) ?
    C1 H1A . 0.9700 ?
    C1 H1B . 0.9700 ?
    C2 C3 . 1.522(6) ?
    C2 H2A . 0.9700 ?
    C2 H2B . 0.9700 ?
    C3 C14 . 1.500(7) ?
    C3 C4 . 1.545(6) ?
    C3 C16 . 1.566(7) ?
    C4 C11 . 1.557(7) ?
    C4 C5 . 1.566(7) ?
    C4 H4 . 0.9800 ?
    C5 C10 . 1.523(7) ?
    C5 C17 . 1.534(8) ?
    C5 C6 . 1.559(6) ?
    C6 C7 . 1.560(7) ?
    C6 H6 . 0.9800 ?
    C7 C19 . 1.510(7) ?
    C7 C18 . 1.533(8) ?
    C7 C8 . 1.555(7) ?
    C8 C9 . 1.487(8) ?
    C8 H8A . 0.9700 ?
    C8 H8B . 0.9700 ?
    C9 C10 . 1.546(8) ?
    C9 H9A . 0.9700 ?
    C9 H9B . 0.9700 ?
    C10 H10A . 0.9700 ?
    C10 H10B . 0.9700 ?
    C11 C12 . 1.522(8) ?
    C11 H11A . 0.9700 ?
    C11 H11B . 0.9700 ?
    C12 C15 . 1.498(9) ?
    C12 C13 . 1.512(10) ?
    C12 H12 . 0.9800 ?
    C13 C14 . 1.323(8) ?
    C13 C21 . 1.493(9) ?
    C14 H14 . 0.9300 ?
    C15 C16 . 1.520(7) ?
    C15 H15A . 0.9700 ?
    C15 H15B . 0.9700 ?
    C16 C20 . 1.525(7) ?
    C16 H16 . 0.9800 ?
    C17 H17A . 0.9600 ?
    C17 H17B . 0.9600 ?
    C17 H17C . 0.9600 ?
    C18 H18A . 0.9600 ?
    C18 H18B . 0.9600 ?
    C18 H18C . 0.9600 ?
    C19 H19A . 0.9700 ?
    C19 H19B . 0.9700 ?
    C20 H20A . 0.9700 ?
    C20 H20B . 0.9700 ?
    C21 C23 . 1.392(10) ?
    C21 C22 . 1.544(11) ?
    C21 H21 . 0.9800 ?
    C22 H22A . 0.9600 ?
    C22 H22B . 0.9600 ?
    C22 H22C . 0.9600 ?
    C23 H23A . 0.9600 ?
    C23 H23B . 0.9600 ?
    C23 H23C . 0.9600 ?
    O3 C42 . 1.413(6) ?
    O3 H3O . 0.8201 ?
    O4 C43 . 1.453(6) ?
    O4 H4O . 0.8200 ?
    C24 C25 . 1.524(8) ?
    C24 C29 . 1.535(7) ?
    C24 H24A . 0.9700 ?
    C24 H24B . 0.9700 ?
    C25 C26 . 1.511(8) ?
    C25 H25A . 0.9700 ?
    C25 H25B . 0.9700 ?
    C26 C27 . 1.516(8) ?
    C26 H26A . 0.9700 ?
    C26 H26B . 0.9700 ?
    C27 C41 . 1.527(7) ?
    C27 C42 . 1.543(7) ?
    C27 C28 . 1.555(7) ?
    C28 C30 . 1.519(7) ?
    C28 C29 . 1.559(7) ?
    C28 H28 . 0.9800 ?
    C29 C40 . 1.536(7) ?
    C29 C33 . 1.560(7) ?
    C30 C31 . 1.539(7) ?
    C30 H30A . 0.9700 ?
    C30 H30B . 0.9700 ?
    C31 C32 . 1.524(7) ?
    C31 H31A . 0.9700 ?
    C31 H31B . 0.9700 ?
    C32 C39 . 1.486(7) ?
    C32 C33 . 1.558(7) ?
    C32 C37 . 1.570(7) ?
    C33 C34 . 1.546(7) ?
    C33 H33 . 0.9800 ?
    C34 C35 . 1.550(8) ?
    C34 H34A . 0.9700 ?
    C34 H34B . 0.9700 ?
    C35 C38 . 1.483(9) ?
    C35 C36 . 1.545(8) ?
    C35 H35 . 0.9800 ?
    C36 C37 . 1.513(7) ?
    C36 H36A . 0.9700 ?
    C36 H36B . 0.9700 ?
    C37 C43 . 1.502(7) ?
    C37 H37 . 0.9800 ?
    C38 C39 . 1.333(8) ?
    C38 C44 . 1.520(8) ?
    C39 H39 . 0.9300 ?
    C40 H40A . 0.9600 ?
    C40 H40B . 0.9600 ?
    C40 H40C . 0.9600 ?
    C41 H41A . 0.9600 ?
    C41 H41B . 0.9600 ?
    C41 H41C . 0.9600 ?
    C42 H42A . 0.9700 ?
    C42 H42B . 0.9700 ?
    C43 H43A . 0.9700 ?
    C43 H43B . 0.9700 ?
    C44 C46 . 1.421(9) ?
    C44 C45 . 1.432(9) ?
    C44 H44A . 0.9800 ?
    C45 H45A . 0.9600 ?
    C45 H45B . 0.9600 ?
    C45 H45C . 0.9600 ?
    C46 H46A . 0.9600 ?
    C46 H46B . 0.9600 ?
    C46 H46C . 0.9600 ?
    O5 C63 . 1.413(7) ?
    O5 H5O . 0.8200 ?
    O6 C66 . 1.412(6) ?
    O6 H6O . 0.8200 ?
    C47 C52 . 1.516(7) ?
    C47 C48 . 1.526(8) ?
    C47 H47A . 0.9700 ?
    C47 H47B . 0.9700 ?
    C48 C49 . 1.499(9) ?
    C48 H48A . 0.9700 ?
    C48 H48B . 0.9700 ?
    C49 C50 . 1.515(9) ?
    C49 H49A . 0.9700 ?
    C49 H49B . 0.9700 ?
    C50 C64 . 1.529(7) ?
    C50 C51 . 1.537(7) ?
    C50 C63 . 1.542(8) ?
    C51 C56 . 1.541(7) ?
    C51 C52 . 1.547(7) ?
    C51 H51 . 0.9800 ?
    C52 C65 . 1.557(7) ?
    C52 C53 . 1.560(7) ?
    C53 C57 . 1.548(7) ?
    C53 C54 . 1.557(7) ?
    C53 H53 . 0.9800 ?
    C54 C55 . 1.515(7) ?
    C54 C60 . 1.521(7) ?
    C54 C62 . 1.538(7) ?
    C55 C56 . 1.525(7) ?
    C55 H55A . 0.9700 ?
    C55 H55B . 0.9700 ?
    C56 H56A . 0.9700 ?
    C56 H56B . 0.9700 ?
    C57 C58 . 1.498(9) ?
    C57 H57A . 0.9700 ?
    C57 H57B . 0.9700 ?
    C58 C61 . 1.481(9) ?
    C58 C59 . 1.502(10) ?
    C58 H58 . 0.9800 ?
    C59 C60 . 1.384(9) ?
    C59 C67 . 1.493(8) ?
    C60 H60 . 0.9300 ?
    C61 C62 . 1.547(8) ?
    C61 H61A . 0.9700 ?
    C61 H61B . 0.9700 ?
    C62 C66 . 1.523(7) ?
    C62 H62 . 0.9800 ?
    C63 H63A . 0.9700 ?
    C63 H63B . 0.9700 ?
    C64 H64A . 0.9600 ?
    C64 H64B . 0.9600 ?
    C64 H64C . 0.9600 ?
    C65 H65A . 0.9600 ?
    C65 H65B . 0.9600 ?
    C65 H65C . 0.9600 ?
    C66 H66A . 0.9700 ?
    C66 H66B . 0.9700 ?
    C67 C68 . 1.417(9) ?
    C67 C69 . 1.492(9) ?
    C67 H67 . 0.9800 ?
    C68 H68A . 0.9600 ?
    C68 H68B . 0.9600 ?
    C68 H68C . 0.9600 ?
    C69 H69A . 0.9600 ?
    C69 H69B . 0.9600 ?
    C69 H69C . 0.9600 ?
    O7 C86 . 1.437(7) ?
    O7 H7O . 0.8200 ?
    O8 C89 . 1.444(7) ?
    O8 H8O . 0.8199 ?
    C70 C71 . 1.522(8) ?
    C70 C75 . 1.537(7) ?
    C70 H70A . 0.9700 ?
    C70 H70B . 0.9700 ?
    C71 C72 . 1.513(8) ?
    C71 H71A . 0.9700 ?
    C71 H71B . 0.9700 ?
    C72 C73 . 1.531(7) ?
    C72 H72A . 0.9700 ?
    C72 H72B . 0.9700 ?
    C73 C86 . 1.489(8) ?
    C73 C74 . 1.536(7) ?
    C73 C87 . 1.557(8) ?
    C74 C76 . 1.513(7) ?
    C74 C75 . 1.547(7) ?
    C74 H74 . 0.9800 ?
    C75 C79 . 1.542(7) ?
    C75 C88 . 1.546(7) ?
    C76 C77 . 1.535(7) ?
    C76 H76A . 0.9700 ?
    C76 H76B . 0.9700 ?
    C77 C78 . 1.526(6) ?
    C77 H77A . 0.9700 ?
    C77 H77B . 0.9700 ?
    C78 C84 . 1.493(7) ?
    C78 C83 . 1.558(7) ?
    C78 C79 . 1.597(6) ?
    C79 C80 . 1.539(7) ?
    C79 H79 . 0.9800 ?
    C80 C81 . 1.534(8) ?
    C80 H80A . 0.9700 ?
    C80 H80B . 0.9700 ?
    C81 C85 . 1.480(9) ?
    C81 C82 . 1.516(9) ?
    C81 H81A . 0.9800 ?
    C82 C83 . 1.577(7) ?
    C82 H82A . 0.9700 ?
    C82 H82B . 0.9700 ?
    C83 C89 . 1.508(7) ?
    C83 H83A . 0.9800 ?
    C84 C85 . 1.370(8) ?
    C84 H84 . 0.9300 ?
    C85 C90 . 1.487(8) ?
    C86 H86A . 0.9700 ?
    C86 H86B . 0.9700 ?
    C87 H87A . 0.9600 ?
    C87 H87B . 0.9600 ?
    C87 H87C . 0.9600 ?
    C88 H88A . 0.9600 ?
    C88 H88B . 0.9600 ?
    C88 H88C . 0.9600 ?
    C89 H89A . 0.9700 ?
    C89 H89B . 0.9700 ?
    C90 C91 . 1.443(9) ?
    C90 C92 . 1.497(9) ?
    C90 H90 . 0.9800 ?
    C91 H91A . 0.9600 ?
    C91 H91B . 0.9600 ?
    C91 H91C . 0.9600 ?
    C92 H92A . 0.9600 ?
    C92 H92B . 0.9600 ?
    C92 H92C . 0.9600 ?
loop_
    _geom_angle_atom_site_label_1
    _geom_angle_atom_site_label_2
    _geom_angle_atom_site_label_3
    _geom_angle_site_symmetry_1
    _geom_angle_site_symmetry_3
    _geom_angle
    _geom_angle_publ_flag
    C19 O1 H1O . . 109.4 ?
    C20 O2 H2O . . 101.3 ?
    C2 C1 C6 . . 111.5(4) ?
    C2 C1 H1A . . 109.3 ?
    C6 C1 H1A . . 109.3 ?
    C2 C1 H1B . . 109.3 ?
    C6 C1 H1B . . 109.3 ?
    H1A C1 H1B . . 108.0 ?
    C1 C2 C3 . . 114.4(4) ?
    C1 C2 H2A . . 108.7 ?
    C3 C2 H2A . . 108.7 ?
    C1 C2 H2B . . 108.7 ?
    C3 C2 H2B . . 108.7 ?
    H2A C2 H2B . . 107.6 ?
    C14 C3 C2 . . 112.8(4) ?
    C14 C3 C4 . . 108.8(4) ?
    C2 C3 C4 . . 111.7(4) ?
    C14 C3 C16 . . 106.3(4) ?
    C2 C3 C16 . . 111.4(4) ?
    C4 C3 C16 . . 105.6(4) ?
    C3 C4 C11 . . 109.2(4) ?
    C3 C4 C5 . . 116.8(4) ?
    C11 C4 C5 . . 113.9(4) ?
    C3 C4 H4 . . 105.3 ?
    C11 C4 H4 . . 105.3 ?
    C5 C4 H4 . . 105.3 ?
    C10 C5 C17 . . 108.2(5) ?
    C10 C5 C6 . . 109.2(4) ?
    C17 C5 C6 . . 113.6(4) ?
    C10 C5 C4 . . 108.7(4) ?
    C17 C5 C4 . . 111.1(4) ?
    C6 C5 C4 . . 105.9(4) ?
    C1 C6 C5 . . 110.9(4) ?
    C1 C6 C7 . . 114.8(4) ?
    C5 C6 C7 . . 115.8(4) ?
    C1 C6 H6 . . 104.6 ?
    C5 C6 H6 . . 104.6 ?
    C7 C6 H6 . . 104.6 ?
    C19 C7 C18 . . 105.8(5) ?
    C19 C7 C8 . . 109.0(5) ?
    C18 C7 C8 . . 109.4(5) ?
    C19 C7 C6 . . 109.8(4) ?
    C18 C7 C6 . . 113.1(5) ?
    C8 C7 C6 . . 109.6(4) ?
    C9 C8 C7 . . 113.4(5) ?
    C9 C8 H8A . . 108.9 ?
    C7 C8 H8A . . 108.9 ?
    C9 C8 H8B . . 108.9 ?
    C7 C8 H8B . . 108.9 ?
    H8A C8 H8B . . 107.7 ?
    C8 C9 C10 . . 111.3(5) ?
    C8 C9 H9A . . 109.4 ?
    C10 C9 H9A . . 109.4 ?
    C8 C9 H9B . . 109.4 ?
    C10 C9 H9B . . 109.4 ?
    H9A C9 H9B . . 108.0 ?
    C5 C10 C9 . . 112.2(5) ?
    C5 C10 H10A . . 109.2 ?
    C9 C10 H10A . . 109.2 ?
    C5 C10 H10B . . 109.2 ?
    C9 C10 H10B . . 109.2 ?
    H10A C10 H10B . . 107.9 ?
    C12 C11 C4 . . 108.7(4) ?
    C12 C11 H11A . . 109.9 ?
    C4 C11 H11A . . 109.9 ?
    C12 C11 H11B . . 109.9 ?
    C4 C11 H11B . . 109.9 ?
    H11A C11 H11B . . 108.3 ?
    C15 C12 C13 . . 108.5(5) ?
    C15 C12 C11 . . 109.1(6) ?
    C13 C12 C11 . . 109.2(6) ?
    C15 C12 H12 . . 110.0 ?
    C13 C12 H12 . . 110.0 ?
    C11 C12 H12 . . 110.0 ?
    C14 C13 C21 . . 127.4(8) ?
    C14 C13 C12 . . 111.6(6) ?
    C21 C13 C12 . . 121.0(7) ?
    C13 C14 C3 . . 116.7(6) ?
    C13 C14 H14 . . 121.6 ?
    C3 C14 H14 . . 121.6 ?
    C12 C15 C16 . . 110.2(5) ?
    C12 C15 H15A . . 109.6 ?
    C16 C15 H15A . . 109.6 ?
    C12 C15 H15B . . 109.6 ?
    C16 C15 H15B . . 109.6 ?
    H15A C15 H15B . . 108.1 ?
    C15 C16 C20 . . 111.0(4) ?
    C15 C16 C3 . . 109.2(4) ?
    C20 C16 C3 . . 111.3(4) ?
    C15 C16 H16 . . 108.4 ?
    C20 C16 H16 . . 108.4 ?
    C3 C16 H16 . . 108.4 ?
    C5 C17 H17A . . 109.5 ?
    C5 C17 H17B . . 109.5 ?
    H17A C17 H17B . . 109.5 ?
    C5 C17 H17C . . 109.5 ?
    H17A C17 H17C . . 109.5 ?
    H17B C17 H17C . . 109.5 ?
    C7 C18 H18A . . 109.5 ?
    C7 C18 H18B . . 109.5 ?
    H18A C18 H18B . . 109.5 ?
    C7 C18 H18C . . 109.5 ?
    H18A C18 H18C . . 109.5 ?
    H18B C18 H18C . . 109.5 ?
    O1 C19 C7 . . 114.9(5) ?
    O1 C19 H19A . . 108.5 ?
    C7 C19 H19A . . 108.5 ?
    O1 C19 H19B . . 108.5 ?
    C7 C19 H19B . . 108.5 ?
    H19A C19 H19B . . 107.5 ?
    O2 C20 C16 . . 111.9(4) ?
    O2 C20 H20A . . 109.2 ?
    C16 C20 H20A . . 109.2 ?
    O2 C20 H20B . . 109.2 ?
    C16 C20 H20B . . 109.2 ?
    H20A C20 H20B . . 107.9 ?
    C23 C21 C13 . . 115.7(8) ?
    C23 C21 C22 . . 92.7(8) ?
    C13 C21 C22 . . 107.2(8) ?
    C23 C21 H21 . . 113.1 ?
    C13 C21 H21 . . 113.1 ?
    C22 C21 H21 . . 113.1 ?
    C21 C22 H22A . . 109.5 ?
    C21 C22 H22B . . 109.5 ?
    H22A C22 H22B . . 109.5 ?
    C21 C22 H22C . . 109.5 ?
    H22A C22 H22C . . 109.5 ?
    H22B C22 H22C . . 109.5 ?
    C21 C23 H23A . . 109.5 ?
    C21 C23 H23B . . 109.5 ?
    H23A C23 H23B . . 109.5 ?
    C21 C23 H23C . . 109.5 ?
    H23A C23 H23C . . 109.5 ?
    H23B C23 H23C . . 109.5 ?
    C42 O3 H3O . . 109.5 ?
    C43 O4 H4O . . 109.5 ?
    C25 C24 C29 . . 113.1(5) ?
    C25 C24 H24A . . 109.0 ?
    C29 C24 H24A . . 109.0 ?
    C25 C24 H24B . . 109.0 ?
    C29 C24 H24B . . 109.0 ?
    H24A C24 H24B . . 107.8 ?
    C26 C25 C24 . . 109.9(5) ?
    C26 C25 H25A . . 109.7 ?
    C24 C25 H25A . . 109.7 ?
    C26 C25 H25B . . 109.7 ?
    C24 C25 H25B . . 109.7 ?
    H25A C25 H25B . . 108.2 ?
    C25 C26 C27 . . 113.9(5) ?
    C25 C26 H26A . . 108.8 ?
    C27 C26 H26A . . 108.8 ?
    C25 C26 H26B . . 108.8 ?
    C27 C26 H26B . . 108.8 ?
    H26A C26 H26B . . 107.7 ?
    C26 C27 C41 . . 112.3(5) ?
    C26 C27 C42 . . 108.4(4) ?
    C41 C27 C42 . . 104.4(5) ?
    C26 C27 C28 . . 108.1(4) ?
    C41 C27 C28 . . 114.5(4) ?
    C42 C27 C28 . . 109.0(4) ?
    C30 C28 C27 . . 115.4(4) ?
    C30 C28 C29 . . 110.4(4) ?
    C27 C28 C29 . . 116.4(4) ?
    C30 C28 H28 . . 104.3 ?
    C27 C28 H28 . . 104.3 ?
    C29 C28 H28 . . 104.3 ?
    C24 C29 C40 . . 108.5(4) ?
    C24 C29 C28 . . 107.9(4) ?
    C40 C29 C28 . . 112.8(4) ?
    C24 C29 C33 . . 107.8(4) ?
    C40 C29 C33 . . 111.9(4) ?
    C28 C29 C33 . . 107.7(4) ?
    C28 C30 C31 . . 110.9(4) ?
    C28 C30 H30A . . 109.5 ?
    C31 C30 H30A . . 109.5 ?
    C28 C30 H30B . . 109.5 ?
    C31 C30 H30B . . 109.5 ?
    H30A C30 H30B . . 108.1 ?
    C32 C31 C30 . . 114.4(4) ?
    C32 C31 H31A . . 108.7 ?
    C30 C31 H31A . . 108.7 ?
    C32 C31 H31B . . 108.7 ?
    C30 C31 H31B . . 108.7 ?
    H31A C31 H31B . . 107.6 ?
    C39 C32 C31 . . 114.2(4) ?
    C39 C32 C33 . . 110.1(4) ?
    C31 C32 C33 . . 110.3(4) ?
    C39 C32 C37 . . 105.3(4) ?
    C31 C32 C37 . . 110.8(4) ?
    C33 C32 C37 . . 105.7(4) ?
    C34 C33 C32 . . 108.7(4) ?
    C34 C33 C29 . . 113.3(4) ?
    C32 C33 C29 . . 115.9(4) ?
    C34 C33 H33 . . 106.1 ?
    C32 C33 H33 . . 106.1 ?
    C29 C33 H33 . . 106.1 ?
    C33 C34 C35 . . 109.3(5) ?
    C33 C34 H34A . . 109.8 ?
    C35 C34 H34A . . 109.8 ?
    C33 C34 H34B . . 109.8 ?
    C35 C34 H34B . . 109.8 ?
    H34A C34 H34B . . 108.3 ?
    C38 C35 C36 . . 110.1(5) ?
    C38 C35 C34 . . 109.1(5) ?
    C36 C35 C34 . . 106.6(5) ?
    C38 C35 H35 . . 110.3 ?
    C36 C35 H35 . . 110.3 ?
    C34 C35 H35 . . 110.3 ?
    C37 C36 C35 . . 109.4(5) ?
    C37 C36 H36A . . 109.8 ?
    C35 C36 H36A . . 109.8 ?
    C37 C36 H36B . . 109.8 ?
    C35 C36 H36B . . 109.8 ?
    H36A C36 H36B . . 108.3 ?
    C43 C37 C36 . . 113.1(4) ?
    C43 C37 C32 . . 110.7(4) ?
    C36 C37 C32 . . 109.8(4) ?
    C43 C37 H37 . . 107.7 ?
    C36 C37 H37 . . 107.7 ?
    C32 C37 H37 . . 107.7 ?
    C39 C38 C35 . . 111.6(5) ?
    C39 C38 C44 . . 122.7(7) ?
    C35 C38 C44 . . 125.4(7) ?
    C38 C39 C32 . . 117.2(6) ?
    C38 C39 H39 . . 121.4 ?
    C32 C39 H39 . . 121.4 ?
    C29 C40 H40A . . 109.5 ?
    C29 C40 H40B . . 109.5 ?
    H40A C40 H40B . . 109.5 ?
    C29 C40 H40C . . 109.5 ?
    H40A C40 H40C . . 109.5 ?
    H40B C40 H40C . . 109.5 ?
    C27 C41 H41A . . 109.5 ?
    C27 C41 H41B . . 109.5 ?
    H41A C41 H41B . . 109.5 ?
    C27 C41 H41C . . 109.5 ?
    H41A C41 H41C . . 109.5 ?
    H41B C41 H41C . . 109.5 ?
    O3 C42 C27 . . 113.8(5) ?
    O3 C42 H42A . . 108.8 ?
    C27 C42 H42A . . 108.8 ?
    O3 C42 H42B . . 108.8 ?
    C27 C42 H42B . . 108.8 ?
    H42A C42 H42B . . 107.7 ?
    O4 C43 C37 . . 111.2(4) ?
    O4 C43 H43A . . 109.4 ?
    C37 C43 H43A . . 109.4 ?
    O4 C43 H43B . . 109.4 ?
    C37 C43 H43B . . 109.4 ?
    H43A C43 H43B . . 108.0 ?
    C46 C44 C45 . . 114.3(7) ?
    C46 C44 C38 . . 115.4(6) ?
    C45 C44 C38 . . 113.7(6) ?
    C46 C44 H44A . . 103.9 ?
    C45 C44 H44A . . 103.9 ?
    C38 C44 H44A . . 103.9 ?
    C44 C45 H45A . . 109.5 ?
    C44 C45 H45B . . 109.5 ?
    H45A C45 H45B . . 109.5 ?
    C44 C45 H45C . . 109.5 ?
    H45A C45 H45C . . 109.5 ?
    H45B C45 H45C . . 109.5 ?
    C44 C46 H46A . . 109.5 ?
    C44 C46 H46B . . 109.5 ?
    H46A C46 H46B . . 109.5 ?
    C44 C46 H46C . . 109.5 ?
    H46A C46 H46C . . 109.5 ?
    H46B C46 H46C . . 109.5 ?
    C63 O5 H5O . . 109.4 ?
    C66 O6 H6O . . 109.5 ?
    C52 C47 C48 . . 114.1(5) ?
    C52 C47 H47A . . 108.7 ?
    C48 C47 H47A . . 108.7 ?
    C52 C47 H47B . . 108.7 ?
    C48 C47 H47B . . 108.7 ?
    H47A C47 H47B . . 107.6 ?
    C49 C48 C47 . . 109.6(5) ?
    C49 C48 H48A . . 109.7 ?
    C47 C48 H48A . . 109.7 ?
    C49 C48 H48B . . 109.7 ?
    C47 C48 H48B . . 109.7 ?
    H48A C48 H48B . . 108.2 ?
    C48 C49 C50 . . 113.8(5) ?
    C48 C49 H49A . . 108.8 ?
    C50 C49 H49A . . 108.8 ?
    C48 C49 H49B . . 108.8 ?
    C50 C49 H49B . . 108.8 ?
    H49A C49 H49B . . 107.7 ?
    C49 C50 C64 . . 111.7(5) ?
    C49 C50 C51 . . 108.5(5) ?
    C64 C50 C51 . . 114.8(4) ?
    C49 C50 C63 . . 108.6(5) ?
    C64 C50 C63 . . 103.9(5) ?
    C51 C50 C63 . . 109.2(4) ?
    C50 C51 C56 . . 114.3(4) ?
    C50 C51 C52 . . 117.0(4) ?
    C56 C51 C52 . . 109.6(4) ?
    C50 C51 H51 . . 104.8 ?
    C56 C51 H51 . . 104.8 ?
    C52 C51 H51 . . 104.8 ?
    C47 C52 C51 . . 107.5(4) ?
    C47 C52 C65 . . 108.4(5) ?
    C51 C52 C65 . . 113.6(5) ?
    C47 C52 C53 . . 108.6(5) ?
    C51 C52 C53 . . 107.2(4) ?
    C65 C52 C53 . . 111.5(5) ?
    C57 C53 C54 . . 107.8(4) ?
    C57 C53 C52 . . 115.0(4) ?
    C54 C53 C52 . . 115.5(4) ?
    C57 C53 H53 . . 105.9 ?
    C54 C53 H53 . . 105.9 ?
    C52 C53 H53 . . 105.9 ?
    C55 C54 C60 . . 112.2(5) ?
    C55 C54 C62 . . 110.8(4) ?
    C60 C54 C62 . . 104.7(4) ?
    C55 C54 C53 . . 111.5(4) ?
    C60 C54 C53 . . 110.4(4) ?
    C62 C54 C53 . . 106.9(4) ?
    C54 C55 C56 . . 114.3(4) ?
    C54 C55 H55A . . 108.7 ?
    C56 C55 H55A . . 108.7 ?
    C54 C55 H55B . . 108.7 ?
    C56 C55 H55B . . 108.7 ?
    H55A C55 H55B . . 107.6 ?
    C55 C56 C51 . . 110.9(4) ?
    C55 C56 H56A . . 109.5 ?
    C51 C56 H56A . . 109.5 ?
    C55 C56 H56B . . 109.5 ?
    C51 C56 H56B . . 109.5 ?
    H56A C56 H56B . . 108.0 ?
    C58 C57 C53 . . 111.9(5) ?
    C58 C57 H57A . . 109.2 ?
    C53 C57 H57A . . 109.2 ?
    C58 C57 H57B . . 109.2 ?
    C53 C57 H57B . . 109.2 ?
    H57A C57 H57B . . 107.9 ?
    C61 C58 C57 . . 108.7(6) ?
    C61 C58 C59 . . 105.7(6) ?
    C57 C58 C59 . . 109.7(6) ?
    C61 C58 H58 . . 110.9 ?
    C57 C58 H58 . . 110.9 ?
    C59 C58 H58 . . 110.9 ?
    C60 C59 C67 . . 127.5(8) ?
    C60 C59 C58 . . 113.7(6) ?
    C67 C59 C58 . . 118.8(7) ?
    C59 C60 C54 . . 113.2(6) ?
    C59 C60 H60 . . 123.4 ?
    C54 C60 H60 . . 123.4 ?
    C58 C61 C62 . . 110.9(6) ?
    C58 C61 H61A . . 109.5 ?
    C62 C61 H61A . . 109.5 ?
    C58 C61 H61B . . 109.5 ?
    C62 C61 H61B . . 109.5 ?
    H61A C61 H61B . . 108.0 ?
    C66 C62 C54 . . 113.8(5) ?
    C66 C62 C61 . . 111.8(5) ?
    C54 C62 C61 . . 109.4(5) ?
    C66 C62 H62 . . 107.2 ?
    C54 C62 H62 . . 107.2 ?
    C61 C62 H62 . . 107.2 ?
    O5 C63 C50 . . 114.4(5) ?
    O5 C63 H63A . . 108.7 ?
    C50 C63 H63A . . 108.7 ?
    O5 C63 H63B . . 108.7 ?
    C50 C63 H63B . . 108.7 ?
    H63A C63 H63B . . 107.6 ?
    C50 C64 H64A . . 109.5 ?
    C50 C64 H64B . . 109.5 ?
    H64A C64 H64B . . 109.5 ?
    C50 C64 H64C . . 109.5 ?
    H64A C64 H64C . . 109.5 ?
    H64B C64 H64C . . 109.5 ?
    C52 C65 H65A . . 109.5 ?
    C52 C65 H65B . . 109.5 ?
    H65A C65 H65B . . 109.5 ?
    C52 C65 H65C . . 109.5 ?
    H65A C65 H65C . . 109.5 ?
    H65B C65 H65C . . 109.5 ?
    O6 C66 C62 . . 114.5(5) ?
    O6 C66 H66A . . 108.6 ?
    C62 C66 H66A . . 108.6 ?
    O6 C66 H66B . . 108.6 ?
    C62 C66 H66B . . 108.6 ?
    H66A C66 H66B . . 107.6 ?
    C68 C67 C69 . . 115.0(8) ?
    C68 C67 C59 . . 118.3(7) ?
    C69 C67 C59 . . 115.9(6) ?
    C68 C67 H67 . . 101.1 ?
    C69 C67 H67 . . 101.1 ?
    C59 C67 H67 . . 101.1 ?
    C67 C68 H68A . . 109.5 ?
    C67 C68 H68B . . 109.5 ?
    H68A C68 H68B . . 109.5 ?
    C67 C68 H68C . . 109.5 ?
    H68A C68 H68C . . 109.5 ?
    H68B C68 H68C . . 109.5 ?
    C67 C69 H69A . . 109.5 ?
    C67 C69 H69B . . 109.5 ?
    H69A C69 H69B . . 109.5 ?
    C67 C69 H69C . . 109.5 ?
    H69A C69 H69C . . 109.5 ?
    H69B C69 H69C . . 109.5 ?
    C86 O7 H7O . . 109.5 ?
    C89 O8 H8O . . 109.4 ?
    C71 C70 C75 . . 113.3(5) ?
    C71 C70 H70A . . 108.9 ?
    C75 C70 H70A . . 108.9 ?
    C71 C70 H70B . . 108.9 ?
    C75 C70 H70B . . 108.9 ?
    H70A C70 H70B . . 107.7 ?
    C72 C71 C70 . . 110.4(5) ?
    C72 C71 H71A . . 109.6 ?
    C70 C71 H71A . . 109.6 ?
    C72 C71 H71B . . 109.6 ?
    C70 C71 H71B . . 109.6 ?
    H71A C71 H71B . . 108.1 ?
    C71 C72 C73 . . 113.6(5) ?
    C71 C72 H72A . . 108.9 ?
    C73 C72 H72A . . 108.9 ?
    C71 C72 H72B . . 108.9 ?
    C73 C72 H72B . . 108.9 ?
    H72A C72 H72B . . 107.7 ?
    C86 C73 C72 . . 109.3(5) ?
    C86 C73 C74 . . 110.7(4) ?
    C72 C73 C74 . . 109.2(4) ?
    C86 C73 C87 . . 102.6(5) ?
    C72 C73 C87 . . 111.9(5) ?
    C74 C73 C87 . . 113.1(5) ?
    C76 C74 C73 . . 116.0(4) ?
    C76 C74 C75 . . 109.9(4) ?
    C73 C74 C75 . . 118.0(4) ?
    C76 C74 H74 . . 103.6 ?
    C73 C74 H74 . . 103.6 ?
    C75 C74 H74 . . 103.6 ?
    C70 C75 C79 . . 106.5(4) ?
    C70 C75 C88 . . 109.2(4) ?
    C79 C75 C88 . . 112.0(4) ?
    C70 C75 C74 . . 108.0(4) ?
    C79 C75 C74 . . 109.1(4) ?
    C88 C75 C74 . . 111.8(4) ?
    C74 C76 C77 . . 110.9(4) ?
    C74 C76 H76A . . 109.5 ?
    C77 C76 H76A . . 109.5 ?
    C74 C76 H76B . . 109.5 ?
    C77 C76 H76B . . 109.5 ?
    H76A C76 H76B . . 108.0 ?
    C78 C77 C76 . . 113.8(4) ?
    C78 C77 H77A . . 108.8 ?
    C76 C77 H77A . . 108.8 ?
    C78 C77 H77B . . 108.8 ?
    C76 C77 H77B . . 108.8 ?
    H77A C77 H77B . . 107.7 ?
    C84 C78 C77 . . 114.9(5) ?
    C84 C78 C83 . . 107.0(4) ?
    C77 C78 C83 . . 110.7(4) ?
    C84 C78 C79 . . 108.6(4) ?
    C77 C78 C79 . . 110.2(4) ?
    C83 C78 C79 . . 104.9(4) ?
    C80 C79 C75 . . 115.1(4) ?
    C80 C79 C78 . . 107.6(4) ?
    C75 C79 C78 . . 115.0(4) ?
    C80 C79 H79 . . 106.2 ?
    C75 C79 H79 . . 106.2 ?
    C78 C79 H79 . . 106.2 ?
    C81 C80 C79 . . 111.6(4) ?
    C81 C80 H80A . . 109.3 ?
    C79 C80 H80A . . 109.3 ?
    C81 C80 H80B . . 109.3 ?
    C79 C80 H80B . . 109.3 ?
    H80A C80 H80B . . 108.0 ?
    C85 C81 C82 . . 108.7(5) ?
    C85 C81 C80 . . 108.4(5) ?
    C82 C81 C80 . . 108.8(6) ?
    C85 C81 H81A . . 110.3 ?
    C82 C81 H81A . . 110.3 ?
    C80 C81 H81A . . 110.3 ?
    C81 C82 C83 . . 109.1(5) ?
    C81 C82 H82A . . 109.9 ?
    C83 C82 H82A . . 109.9 ?
    C81 C82 H82B . . 109.9 ?
    C83 C82 H82B . . 109.9 ?
    H82A C82 H82B . . 108.3 ?
    C89 C83 C78 . . 111.2(4) ?
    C89 C83 C82 . . 110.3(5) ?
    C78 C83 C82 . . 109.4(5) ?
    C89 C83 H83A . . 108.6 ?
    C78 C83 H83A . . 108.6 ?
    C82 C83 H83A . . 108.6 ?
    C85 C84 C78 . . 116.3(5) ?
    C85 C84 H84 . . 121.8 ?
    C78 C84 H84 . . 121.8 ?
    C84 C85 C81 . . 112.2(5) ?
    C84 C85 C90 . . 127.6(7) ?
    C81 C85 C90 . . 120.1(6) ?
    O7 C86 C73 . . 115.9(5) ?
    O7 C86 H86A . . 108.3 ?
    C73 C86 H86A . . 108.3 ?
    O7 C86 H86B . . 108.3 ?
    C73 C86 H86B . . 108.3 ?
    H86A C86 H86B . . 107.4 ?
    C73 C87 H87A . . 109.5 ?
    C73 C87 H87B . . 109.5 ?
    H87A C87 H87B . . 109.5 ?
    C73 C87 H87C . . 109.5 ?
    H87A C87 H87C . . 109.5 ?
    H87B C87 H87C . . 109.5 ?
    C75 C88 H88A . . 109.5 ?
    C75 C88 H88B . . 109.5 ?
    H88A C88 H88B . . 109.5 ?
    C75 C88 H88C . . 109.5 ?
    H88A C88 H88C . . 109.5 ?
    H88B C88 H88C . . 109.5 ?
    O8 C89 C83 . . 111.6(5) ?
    O8 C89 H89A . . 109.3 ?
    C83 C89 H89A . . 109.3 ?
    O8 C89 H89B . . 109.3 ?
    C83 C89 H89B . . 109.3 ?
    H89A C89 H89B . . 108.0 ?
    C91 C90 C85 . . 116.7(7) ?
    C91 C90 C92 . . 112.3(7) ?
    C85 C90 C92 . . 113.8(6) ?
    C91 C90 H90 . . 104.1 ?
    C85 C90 H90 . . 104.1 ?
    C92 C90 H90 . . 104.1 ?
    C90 C91 H91A . . 109.5 ?
    C90 C91 H91B . . 109.5 ?
    H91A C91 H91B . . 109.5 ?
    C90 C91 H91C . . 109.5 ?
    H91A C91 H91C . . 109.5 ?
    H91B C91 H91C . . 109.5 ?
    C90 C92 H92A . . 109.5 ?
    C90 C92 H92B . . 109.5 ?
    H92A C92 H92B . . 109.5 ?
    C90 C92 H92C . . 109.5 ?
    H92A C92 H92C . . 109.5 ?
    H92B C92 H92C . . 109.5 ?
loop_
    _geom_torsion_atom_site_label_1
    _geom_torsion_atom_site_label_2
    _geom_torsion_atom_site_label_3
    _geom_torsion_atom_site_label_4
    _geom_torsion_site_symmetry_1
    _geom_torsion_site_symmetry_2
    _geom_torsion_site_symmetry_3
    _geom_torsion_site_symmetry_4
    _geom_torsion
    _geom_torsion_publ_flag
    C6 C1 C2 C3 . . . . 53.8(6) ?
    C1 C2 C3 C14 . . . . 78.9(5) ?
    C1 C2 C3 C4 . . . . -44.0(6) ?
    C1 C2 C3 C16 . . . . -161.8(4) ?
    C14 C3 C4 C11 . . . . 51.3(6) ?
    C2 C3 C4 C11 . . . . 176.4(5) ?
    C16 C3 C4 C11 . . . . -62.4(5) ?
    C14 C3 C4 C5 . . . . -79.7(5) ?
    C2 C3 C4 C5 . . . . 45.4(6) ?
    C16 C3 C4 C5 . . . . 166.6(4) ?
    C3 C4 C5 C10 . . . . -169.4(5) ?
    C11 C4 C5 C10 . . . . 61.7(6) ?
    C3 C4 C5 C17 . . . . 71.6(6) ?
    C11 C4 C5 C17 . . . . -57.3(6) ?
    C3 C4 C5 C6 . . . . -52.3(6) ?
    C11 C4 C5 C6 . . . . 178.9(5) ?
    C2 C1 C6 C5 . . . . -62.5(5) ?
    C2 C1 C6 C7 . . . . 163.7(4) ?
    C10 C5 C6 C1 . . . . 176.3(5) ?
    C17 C5 C6 C1 . . . . -62.9(6) ?
    C4 C5 C6 C1 . . . . 59.4(5) ?
    C10 C5 C6 C7 . . . . -50.5(6) ?
    C17 C5 C6 C7 . . . . 70.3(6) ?
    C4 C5 C6 C7 . . . . -167.4(4) ?
    C1 C6 C7 C19 . . . . -60.9(6) ?
    C5 C6 C7 C19 . . . . 167.7(5) ?
    C1 C6 C7 C18 . . . . 57.1(6) ?
    C5 C6 C7 C18 . . . . -74.3(6) ?
    C1 C6 C7 C8 . . . . 179.4(4) ?
    C5 C6 C7 C8 . . . . 48.0(6) ?
    C19 C7 C8 C9 . . . . -170.9(5) ?
    C18 C7 C8 C9 . . . . 73.8(6) ?
    C6 C7 C8 C9 . . . . -50.7(7) ?
    C7 C8 C9 C10 . . . . 56.9(8) ?
    C17 C5 C10 C9 . . . . -70.0(6) ?
    C6 C5 C10 C9 . . . . 54.1(6) ?
    C4 C5 C10 C9 . . . . 169.2(5) ?
    C8 C9 C10 C5 . . . . -59.2(7) ?
    C3 C4 C11 C12 . . . . 3.1(7) ?
    C5 C4 C11 C12 . . . . 135.7(5) ?
    C4 C11 C12 C15 . . . . 60.1(7) ?
    C4 C11 C12 C13 . . . . -58.3(7) ?
    C15 C12 C13 C14 . . . . -59.4(7) ?
    C11 C12 C13 C14 . . . . 59.4(7) ?
    C15 C12 C13 C21 . . . . 120.3(7) ?
    C11 C12 C13 C21 . . . . -120.9(7) ?
    C21 C13 C14 C3 . . . . -179.8(6) ?
    C12 C13 C14 C3 . . . . -0.2(8) ?
    C2 C3 C14 C13 . . . . 179.2(5) ?
    C4 C3 C14 C13 . . . . -56.4(6) ?
    C16 C3 C14 C13 . . . . 56.9(6) ?
    C13 C12 C15 C16 . . . . 57.1(7) ?
    C11 C12 C15 C16 . . . . -61.7(7) ?
    C12 C15 C16 C20 . . . . -123.7(6) ?
    C12 C15 C16 C3 . . . . -0.6(7) ?
    C14 C3 C16 C15 . . . . -53.7(5) ?
    C2 C3 C16 C15 . . . . -176.9(4) ?
    C4 C3 C16 C15 . . . . 61.7(5) ?
    C14 C3 C16 C20 . . . . 69.2(5) ?
    C2 C3 C16 C20 . . . . -54.0(6) ?
    C4 C3 C16 C20 . . . . -175.3(4) ?
    C18 C7 C19 O1 . . . . -176.5(5) ?
    C8 C7 C19 O1 . . . . 65.9(6) ?
    C6 C7 C19 O1 . . . . -54.2(7) ?
    C15 C16 C20 O2 . . . . -54.4(6) ?
    C3 C16 C20 O2 . . . . -176.3(4) ?
    C14 C13 C21 C23 . . . . 94.8(11) ?
    C12 C13 C21 C23 . . . . -84.9(10) ?
    C14 C13 C21 C22 . . . . -7.0(11) ?
    C12 C13 C21 C22 . . . . 173.4(7) ?
    C29 C24 C25 C26 . . . . -58.6(7) ?
    C24 C25 C26 C27 . . . . 59.1(7) ?
    C25 C26 C27 C41 . . . . 73.3(6) ?
    C25 C26 C27 C42 . . . . -171.9(5) ?
    C25 C26 C27 C28 . . . . -54.0(6) ?
    C26 C27 C28 C30 . . . . -177.1(4) ?
    C41 C27 C28 C30 . . . . 56.9(6) ?
    C42 C27 C28 C30 . . . . -59.5(5) ?
    C26 C27 C28 C29 . . . . 51.0(6) ?
    C41 C27 C28 C29 . . . . -75.0(6) ?
    C42 C27 C28 C29 . . . . 168.6(4) ?
    C25 C24 C29 C40 . . . . -69.1(6) ?
    C25 C24 C29 C28 . . . . 53.4(6) ?
    C25 C24 C29 C33 . . . . 169.5(4) ?
    C30 C28 C29 C24 . . . . 174.9(4) ?
    C27 C28 C29 C24 . . . . -50.9(5) ?
    C30 C28 C29 C40 . . . . -65.3(5) ?
    C27 C28 C29 C40 . . . . 68.9(5) ?
    C30 C28 C29 C33 . . . . 58.8(5) ?
    C27 C28 C29 C33 . . . . -167.1(4) ?
    C27 C28 C30 C31 . . . . 164.4(4) ?
    C29 C28 C30 C31 . . . . -60.9(5) ?
    C28 C30 C31 C32 . . . . 55.6(6) ?
    C30 C31 C32 C39 . . . . 77.3(5) ?
    C30 C31 C32 C33 . . . . -47.3(5) ?
    C30 C31 C32 C37 . . . . -164.0(4) ?
    C39 C32 C33 C34 . . . . 49.8(6) ?
    C31 C32 C33 C34 . . . . 176.7(4) ?
    C37 C32 C33 C34 . . . . -63.5(5) ?
    C39 C32 C33 C29 . . . . -79.1(5) ?
    C31 C32 C33 C29 . . . . 47.8(5) ?
    C37 C32 C33 C29 . . . . 167.6(4) ?
    C24 C29 C33 C34 . . . . 63.8(6) ?
    C40 C29 C33 C34 . . . . -55.5(6) ?
    C28 C29 C33 C34 . . . . 180.0(4) ?
    C24 C29 C33 C32 . . . . -169.6(4) ?
    C40 C29 C33 C32 . . . . 71.1(5) ?
    C28 C29 C33 C32 . . . . -53.5(5) ?
    C32 C33 C34 C35 . . . . 3.3(6) ?
    C29 C33 C34 C35 . . . . 133.6(5) ?
    C33 C34 C35 C38 . . . . -58.3(6) ?
    C33 C34 C35 C36 . . . . 60.5(7) ?
    C38 C35 C36 C37 . . . . 54.0(6) ?
    C34 C35 C36 C37 . . . . -64.2(7) ?
    C35 C36 C37 C43 . . . . -121.4(5) ?
    C35 C36 C37 C32 . . . . 2.8(6) ?
    C39 C32 C37 C43 . . . . 69.6(5) ?
    C31 C32 C37 C43 . . . . -54.4(5) ?
    C33 C32 C37 C43 . . . . -173.8(4) ?
    C39 C32 C37 C36 . . . . -55.9(5) ?
    C31 C32 C37 C36 . . . . -179.9(4) ?
    C33 C32 C37 C36 . . . . 60.6(5) ?
    C36 C35 C38 C39 . . . . -56.5(7) ?
    C34 C35 C38 C39 . . . . 60.1(7) ?
    C36 C35 C38 C44 . . . . 117.5(6) ?
    C34 C35 C38 C44 . . . . -125.9(6) ?
    C35 C38 C39 C32 . . . . -2.7(7) ?
    C44 C38 C39 C32 . . . . -176.9(5) ?
    C31 C32 C39 C38 . . . . -178.8(5) ?
    C33 C32 C39 C38 . . . . -54.0(6) ?
    C37 C32 C39 C38 . . . . 59.4(6) ?
    C26 C27 C42 O3 . . . . 63.9(6) ?
    C41 C27 C42 O3 . . . . -176.2(5) ?
    C28 C27 C42 O3 . . . . -53.5(6) ?
    C36 C37 C43 O4 . . . . -51.1(6) ?
    C32 C37 C43 O4 . . . . -174.8(4) ?
    C39 C38 C44 C46 . . . . -116.5(9) ?
    C35 C38 C44 C46 . . . . 70.2(9) ?
    C39 C38 C44 C45 . . . . 108.7(8) ?
    C35 C38 C44 C45 . . . . -64.6(10) ?
    C52 C47 C48 C49 . . . . -58.0(8) ?
    C47 C48 C49 C50 . . . . 57.5(8) ?
    C48 C49 C50 C64 . . . . 74.2(7) ?
    C48 C49 C50 C51 . . . . -53.3(7) ?
    C48 C49 C50 C63 . . . . -171.8(5) ?
    C49 C50 C51 C56 . . . . -179.1(5) ?
    C64 C50 C51 C56 . . . . 55.2(6) ?
    C63 C50 C51 C56 . . . . -60.9(6) ?
    C49 C50 C51 C52 . . . . 50.8(6) ?
    C64 C50 C51 C52 . . . . -74.9(6) ?
    C63 C50 C51 C52 . . . . 169.0(5) ?
    C48 C47 C52 C51 . . . . 52.9(7) ?
    C48 C47 C52 C65 . . . . -70.2(7) ?
    C48 C47 C52 C53 . . . . 168.5(5) ?
    C50 C51 C52 C47 . . . . -50.6(6) ?
    C56 C51 C52 C47 . . . . 177.1(5) ?
    C50 C51 C52 C65 . . . . 69.3(6) ?
    C56 C51 C52 C65 . . . . -63.0(6) ?
    C50 C51 C52 C53 . . . . -167.2(4) ?
    C56 C51 C52 C53 . . . . 60.5(5) ?
    C47 C52 C53 C57 . . . . 63.3(6) ?
    C51 C52 C53 C57 . . . . 179.1(5) ?
    C65 C52 C53 C57 . . . . -56.0(6) ?
    C47 C52 C53 C54 . . . . -170.1(5) ?
    C51 C52 C53 C54 . . . . -54.3(6) ?
    C65 C52 C53 C54 . . . . 70.6(6) ?
    C57 C53 C54 C55 . . . . 177.0(5) ?
    C52 C53 C54 C55 . . . . 46.8(6) ?
    C57 C53 C54 C60 . . . . 51.6(6) ?
    C52 C53 C54 C60 . . . . -78.6(6) ?
    C57 C53 C54 C62 . . . . -61.8(5) ?
    C52 C53 C54 C62 . . . . 168.0(4) ?
    C60 C54 C55 C56 . . . . 78.9(5) ?
    C62 C54 C55 C56 . . . . -164.5(4) ?
    C53 C54 C55 C56 . . . . -45.6(6) ?
    C54 C55 C56 C51 . . . . 54.5(6) ?
    C50 C51 C56 C55 . . . . 164.1(4) ?
    C52 C51 C56 C55 . . . . -62.2(6) ?
    C54 C53 C57 C58 . . . . 3.9(7) ?
    C52 C53 C57 C58 . . . . 134.3(6) ?
    C53 C57 C58 C61 . . . . 57.9(8) ?
    C53 C57 C58 C59 . . . . -57.3(7) ?
    C61 C58 C59 C60 . . . . -61.3(7) ?
    C57 C58 C59 C60 . . . . 55.8(7) ?
    C61 C58 C59 C67 . . . . 118.2(6) ?
    C57 C58 C59 C67 . . . . -124.8(6) ?
    C67 C59 C60 C54 . . . . -177.6(6) ?
    C58 C59 C60 C54 . . . . 1.8(7) ?
    C55 C54 C60 C59 . . . . 178.0(5) ?
    C62 C54 C60 C59 . . . . 57.8(6) ?
    C53 C54 C60 C59 . . . . -57.0(6) ?
    C57 C58 C61 C62 . . . . -60.8(8) ?
    C59 C58 C61 C62 . . . . 56.9(7) ?
    C55 C54 C62 C66 . . . . -53.2(6) ?
    C60 C54 C62 C66 . . . . 67.9(6) ?
    C53 C54 C62 C66 . . . . -174.9(4) ?
    C55 C54 C62 C61 . . . . -179.0(5) ?
    C60 C54 C62 C61 . . . . -57.9(6) ?
    C53 C54 C62 C61 . . . . 59.3(6) ?
    C58 C61 C62 C66 . . . . -125.4(6) ?
    C58 C61 C62 C54 . . . . 1.5(8) ?
    C49 C50 C63 O5 . . . . 65.7(6) ?
    C64 C50 C63 O5 . . . . -175.3(5) ?
    C51 C50 C63 O5 . . . . -52.4(7) ?
    C54 C62 C66 O6 . . . . -173.7(4) ?
    C61 C62 C66 O6 . . . . -49.1(7) ?
    C60 C59 C67 C68 . . . . 38.7(11) ?
    C58 C59 C67 C68 . . . . -140.7(8) ?
    C60 C59 C67 C69 . . . . -104.0(9) ?
    C58 C59 C67 C69 . . . . 76.6(10) ?
    C75 C70 C71 C72 . . . . -58.5(7) ?
    C70 C71 C72 C73 . . . . 57.4(7) ?
    C71 C72 C73 C86 . . . . -172.2(5) ?
    C71 C72 C73 C74 . . . . -51.0(7) ?
    C71 C72 C73 C87 . . . . 74.9(7) ?
    C86 C73 C74 C76 . . . . -57.7(6) ?
    C72 C73 C74 C76 . . . . -178.0(5) ?
    C87 C73 C74 C76 . . . . 56.7(7) ?
    C86 C73 C74 C75 . . . . 168.8(5) ?
    C72 C73 C74 C75 . . . . 48.4(6) ?
    C87 C73 C74 C75 . . . . -76.8(6) ?
    C71 C70 C75 C79 . . . . 169.6(5) ?
    C71 C70 C75 C88 . . . . -69.3(6) ?
    C71 C70 C75 C74 . . . . 52.5(6) ?
    C76 C74 C75 C70 . . . . 174.9(5) ?
    C73 C74 C75 C70 . . . . -49.0(6) ?
    C76 C74 C75 C79 . . . . 59.4(5) ?
    C73 C74 C75 C79 . . . . -164.5(4) ?
    C76 C74 C75 C88 . . . . -64.9(5) ?
    C73 C74 C75 C88 . . . . 71.2(6) ?
    C73 C74 C76 C77 . . . . 160.6(4) ?
    C75 C74 C76 C77 . . . . -62.3(6) ?
    C74 C76 C77 C78 . . . . 57.4(6) ?
    C76 C77 C78 C84 . . . . 75.7(6) ?
    C76 C77 C78 C83 . . . . -163.0(4) ?
    C76 C77 C78 C79 . . . . -47.4(6) ?
    C70 C75 C79 C80 . . . . 65.6(6) ?
    C88 C75 C79 C80 . . . . -53.8(6) ?
    C74 C75 C79 C80 . . . . -178.1(4) ?
    C70 C75 C79 C78 . . . . -168.6(4) ?
    C88 C75 C79 C78 . . . . 72.0(5) ?
    C74 C75 C79 C78 . . . . -52.3(5) ?
    C84 C78 C79 C80 . . . . 49.3(6) ?
    C77 C78 C79 C80 . . . . 175.9(5) ?
    C83 C78 C79 C80 . . . . -64.9(5) ?
    C84 C78 C79 C75 . . . . -80.3(5) ?
    C77 C78 C79 C75 . . . . 46.3(6) ?
    C83 C78 C79 C75 . . . . 165.6(4) ?
    C75 C79 C80 C81 . . . . 135.3(5) ?
    C78 C79 C80 C81 . . . . 5.8(7) ?
    C79 C80 C81 C85 . . . . -59.9(7) ?
    C79 C80 C81 C82 . . . . 58.2(7) ?
    C85 C81 C82 C83 . . . . 56.9(6) ?
    C80 C81 C82 C83 . . . . -60.9(7) ?
    C84 C78 C83 C89 . . . . 68.6(6) ?
    C77 C78 C83 C89 . . . . -57.3(6) ?
    C79 C78 C83 C89 . . . . -176.1(4) ?
    C84 C78 C83 C82 . . . . -53.5(6) ?
    C77 C78 C83 C82 . . . . -179.4(4) ?
    C79 C78 C83 C82 . . . . 61.8(5) ?
    C81 C82 C83 C89 . . . . -122.6(6) ?
    C81 C82 C83 C78 . . . . 0.0(7) ?
    C77 C78 C84 C85 . . . . 178.9(5) ?
    C83 C78 C84 C85 . . . . 55.5(6) ?
    C79 C78 C84 C85 . . . . -57.3(6) ?
    C78 C84 C85 C81 . . . . 2.1(8) ?
    C78 C84 C85 C90 . . . . -176.1(6) ?
    C82 C81 C85 C84 . . . . -61.0(7) ?
    C80 C81 C85 C84 . . . . 57.1(7) ?
    C82 C81 C85 C90 . . . . 117.4(6) ?
    C80 C81 C85 C90 . . . . -124.5(6) ?
    C72 C73 C86 O7 . . . . 63.6(6) ?
    C74 C73 C86 O7 . . . . -56.6(6) ?
    C87 C73 C86 O7 . . . . -177.6(5) ?
    C78 C83 C89 O8 . . . . -175.5(4) ?
    C82 C83 C89 O8 . . . . -53.9(6) ?
    C84 C85 C90 C91 . . . . 34.4(11) ?
    C81 C85 C90 C91 . . . . -143.6(8) ?
    C84 C85 C90 C92 . . . . -98.9(9) ?
    C81 C85 C90 C92 . . . . 83.1(9) ?
loop_
    _geom_hbond_atom_site_label_D
    _geom_hbond_atom_site_label_H
    _geom_hbond_atom_site_label_A
    _geom_hbond_site_symmetry_A
    _geom_hbond_distance_DH
    _geom_hbond_distance_HA
    _geom_hbond_distance_DA
    _geom_hbond_angle_DHA
    O1 H1O O6 1_454 0.82 1.99 2.717(6) 148
    O2 H2O O7 2_655 0.85 1.84 2.692(5) 179
    O3 H3O O2 2_646 0.82 1.92 2.712(5) 163
    O4 H4O O5 2_547 0.82 2.11 2.694(5) 128
    O5 H5O O8 2_556 0.82 1.92 2.682(5) 155
    O6 H6O O3 2_657 0.82 2.03 2.704(6) 139
    O7 H7O O4 1_654 0.82 2.02 2.692(5) 139
    O8 H8O O1 2_545 0.82 1.87 2.677(6) 166
data_global
_journal_date_recd_electronic     2010-12-23
_journal_date_accepted     2011-01-06
_journal_name_full     'Acta Crystallographica, Section E'
_journal_year     2011
_journal_volume     67
_journal_issue      2
_journal_page_first     o359
_journal_page_last     o359
_journal_paper_category     QO
_journal_coeditor_code     SU2242
_publ_contact_author_name     'Professor Shi-bin Shang'
_publ_contact_author_address
;
Institute of Chemical Industry of Forest Products
Chinese Academy of Forestry
Nanjing, 210042,
People's Republic of China
;
_publ_contact_author_email     shangsb@hotmail.com
_publ_contact_author_fax     '+86-25-85482499'
_publ_contact_author_phone     '+86-25-85482499'
_publ_section_title
;\
16-Isopropyl-5,9-dimethyltetracyclo[10.2.2.0^1,10^.0^4,9^]hexadec-15-ene-5,14-\
dimethanol
;
loop_
    _publ_author_name
    _publ_author_address
    'Jian Li'
;
Institute of Chemical Industry of Forest Products
Chinese Academy of Forestry
Nanjing, 210042,
People's Republic of China
;
    'Xiao-ping Rao'
;
Institute of Chemical Industry of Forest Products
Chinese Academy of Forestry
Nanjing, 210042,
People's Republic of China
;
    'Shi-bin Shang'
;
Institute of Chemical Industry of Forest Products
Chinese Academy of Forestry
Nanjing, 210042,
People's Republic of China
;
    'Yanqing Gao'
;
Institute of Chemical Industry of Forest Products
Chinese Academy of Forestry
Nanjing, 210042,
People's Republic of China
;
