# Supplementary material for: 16-Isopropyl-5,9-dimethyl­tetra­cyclo­[10.2.2.01,10.04,9]hexa­dec-15-ene-5,14-dimethanol
Source: Acta Crystallogr Sect E Struct Rep Online. 2011 Jan 12;67(Pt 2):o359. doi: 10.1107/S1600536811000705 (PMC3051590; doi:10.1107/S1600536811000705)
Supplement: Supplementary file 2 [file e-67-0o359-Isup2.hkl]

# 
# h,k,l, Fc-squared, Fo-squared, sigma(Fo-squared) and status flag 
# 
data_I
_shelx_title ' X IN P2(1)                  NEW: P21' 
_shelx_refln_list_code          4 
_shelx_F_calc_maximum      325.38 
_exptl_crystal_F_000      1536.00 
_reflns_d_resolution_high  0.8291 
 
loop_ 
 _symmetry_equiv_pos_as_xyz 
 'x, y, z' 
 '-x, y+1/2, -z' 
 
_cell_length_a    12.9860 
_cell_length_b    25.5830 
_cell_length_c    14.2920 
_cell_angle_alpha  90.000 
_cell_angle_beta  116.190 
_cell_angle_gamma  90.000 
 
_shelx_F_squared_multiplier     1.000 
 
loop_ 
 _refln_index_h 
 _refln_index_k 
 _refln_index_l 
 _refln_F_squared_calc 
 _refln_F_squared_meas 
 _refln_F_squared_sigma 
 _refln_observed_status 
   1   0   0      450.74      480.20      4.59 o 
   2   0   0      537.99      623.96      7.38 o 
   3   0   0      274.02      270.77      7.16 o 
   4   0   0      950.16      932.08     13.96 o 
   5   0   0      100.84      111.44      6.63 o 
   6   0   0     4600.85     4803.84     34.50 o 
   7   0   0       15.64        1.12      6.60 o 
   8   0   0      725.67      692.22     18.41 o 
   9   0   0       20.82       29.62     11.69 o 
  10   0   0      359.16      440.94     21.38 o 
  11   0   0      118.72      106.52     17.62 o 
  12   0   0        8.56        5.59     15.38 o 
  13   0   0        2.52        0.52     12.59 o 
  14   0   0       24.94        4.57      9.82 o 
   1   1   0     2086.17     2079.13     39.46 o 
   2   1   0     6802.55     6652.65     96.38 o 
   3   1   0     8181.94     6963.58    120.29 o 
   4   1   0     1894.87     2055.80     18.32 o 
   5   1   0      719.63      722.76     12.99 o 
   6   1   0      889.00      984.98     16.70 o 
   7   1   0      220.60      202.07     10.09 o 
   8   1   0      408.37      413.47     15.16 o 
   9   1   0      178.44      197.41     14.48 o 
  10   1   0       82.65       76.56     15.31 o 
  11   1   0       91.27       77.54     16.71 o 
  12   1   0       18.18        5.04     15.38 o 
  13   1   0        0.32       11.72     11.93 o 
  14   1   0       30.95       19.24      9.76 o 
   0   2   0    18296.10    19799.61    133.69 o 
   1   2   0     2897.73     2715.86     50.85 o 
   2   2   0     3503.77     3385.61     70.60 o 
   3   2   0     3954.53     4200.96     22.64 o 
   4   2   0     1341.44     1372.16     15.25 o 
   5   2   0       94.27       75.00      6.36 o 
   6   2   0      129.24      130.01     10.52 o 
   7   2   0      278.21      304.70     11.41 o 
   8   2   0       17.88       21.69      8.40 o 
   9   2   0      101.77      106.69     12.78 o 
  10   2   0      180.38      209.47     16.88 o 
  11   2   0       23.43       50.21     14.74 o 
  12   2   0        5.66       13.74     15.05 o 
  13   2   0        2.15       -1.08     13.28 o 
  14   2   0        3.51       12.47      9.33 o 
   1   3   0    12059.24    10979.95    116.79 o 
   2   3   0      251.68      187.94      4.72 o 
   3   3   0      765.98      703.48      9.97 o 
   4   3   0      618.92      581.34     10.53 o 
   5   3   0     1868.62     1853.41     20.08 o 
   6   3   0      725.19      588.79     13.63 o 
   7   3   0      454.52      506.36     14.35 o 
   8   3   0      237.90      232.13     12.56 o 
   9   3   0      173.04      186.04     14.55 o 
  10   3   0      127.87      158.11     15.83 o 
  11   3   0       36.87       30.52     15.60 o 
  12   3   0       27.11       47.40     15.38 o 
  13   3   0       80.70      104.24     14.68 o 
   0   4   0   105872.25   103305.83   1316.34 o 
   1   4   0     8722.35     7814.60    111.27 o 
   2   4   0    20265.75    17461.79    181.09 o 
   3   4   0     2288.90     2251.63     17.88 o 
   4   4   0       85.89       85.17      5.32 o 
   5   4   0     1452.65     1473.92     18.65 o 
   6   4   0     1045.66     1078.89     16.34 o 
   7   4   0      384.47      358.13     12.80 o 
   8   4   0       63.08       62.83     10.35 o 
   9   4   0       12.55       11.60     12.09 o 
  10   4   0       77.88       97.87     15.68 o 
  11   4   0      172.01      194.52     18.64 o 
  12   4   0       13.35       19.31     15.45 o 
  13   4   0        6.54       22.91     12.67 o 
   1   5   0     1425.62     1265.31     14.58 o 
   2   5   0     1852.43     1776.43     13.21 o 
   3   5   0     2880.74     2849.76     23.16 o 
   4   5   0     3457.16     3681.06     26.01 o 
   5   5   0      133.24      168.45      7.95 o 
   6   5   0     2344.43     2706.05     27.45 o 
   7   5   0       78.89      103.42      9.67 o 
   8   5   0      255.48      306.34     14.10 o 
   9   5   0      537.93      590.32     20.26 o 
  10   5   0      240.67      247.44     18.30 o 
  11   5   0       29.08       37.22     15.02 o 
  12   5   0       11.57       31.67     14.13 o 
  13   5   0       21.84       -3.26     12.64 o 
   0   6   0     5793.42     5698.26    128.73 o 
   1   6   0      141.50      112.32      4.84 o 
   2   6   0     1069.11     1070.57     14.04 o 
   3   6   0     1340.52     1272.31     14.97 o 
   4   6   0     1285.30     1364.01     16.86 o 
   5   6   0     2689.97     2733.41     25.63 o 
   6   6   0      296.54      289.01     11.08 o 
   7   6   0      212.15      245.81     11.69 o 
   8   6   0        0.31        0.40      9.46 o 
   9   6   0      366.57      408.44     19.61 o 
  10   6   0      108.39      108.93     15.87 o 
  11   6   0       57.12       64.14     16.42 o 
  12   6   0        6.88       16.76     14.81 o 
  13   6   0        5.15       -9.27     13.88 o 
   1   7   0     2359.85     2333.53     17.12 o 
   2   7   0     1614.53     1676.55     14.52 o 
   3   7   0      906.29      792.35     14.85 o 
   4   7   0     2333.42     2251.47     22.14 o 
   5   7   0      404.28      386.61     11.26 o 
   6   7   0     1125.26     1118.49     19.27 o 
   7   7   0       71.22       87.85      9.30 o 
   8   7   0     1210.17     1256.15     24.63 o 
   9   7   0       97.39      128.27     14.24 o 
  10   7   0       26.21       33.59     14.18 o 
  11   7   0       53.08       52.66     16.39 o 
  12   7   0       15.28        5.54     14.71 o 
  13   7   0       33.84       23.32     12.83 o 
   0   8   0     1313.87     1248.92     14.95 o 
   1   8   0      307.93      295.18      6.86 o 
   2   8   0      215.58      226.75      7.46 o 
   3   8   0     2900.28     3024.91     24.36 o 
   4   8   0     4502.04     4737.92     32.58 o 
   5   8   0       43.03       31.51      6.78 o 
   6   8   0       86.31      111.57      8.61 o 
   7   8   0      147.38      150.62     10.76 o 
   8   8   0     1087.83     1190.49     25.42 o 
   9   8   0       63.89       40.57     14.78 o 
  10   8   0       72.95       42.49     14.99 o 
  11   8   0       90.73       71.92     16.32 o 
  12   8   0       23.35       42.92     14.03 o 
  13   8   0        0.88        0.00     13.13 o 
   1   9   0      733.93      698.85     11.79 o 
   2   9   0      324.05      317.75     10.43 o 
   3   9   0     1362.36     1376.03     17.73 o 
   4   9   0     1193.90     1196.57     18.33 o 
   5   9   0      117.48       94.84      8.27 o 
   6   9   0      652.09      658.59     16.25 o 
   7   9   0      264.38      337.69     14.24 o 
   8   9   0       54.17       68.70     12.49 o 
   9   9   0      181.50      180.29     17.04 o 
  10   9   0      127.70      128.21     16.31 o 
  11   9   0       52.97       43.11     15.93 o 
  12   9   0        3.48       12.76     13.52 o 
  13   9   0        2.10       12.21     12.41 o 
   0  10   0      141.06      117.05      4.69 o 
   1  10   0     3013.99     3305.93     25.63 o 
   2  10   0      250.56      247.44      9.69 o 
   3  10   0     4041.01     3812.36     29.67 o 
   4  10   0     1140.11     1191.86     18.57 o 
   5  10   0      386.87      379.87     14.15 o 
   6  10   0       38.87       38.40      7.97 o 
   7  10   0       41.59       33.98      9.93 o 
   8  10   0      706.09      737.92     22.64 o 
   9  10   0      151.22      163.84     16.78 o 
  10  10   0       55.47       92.12     15.11 o 
  11  10   0       80.65       75.27     16.01 o 
  12  10   0        3.73       22.86     12.66 o 
  13  10   0       17.51        5.22     12.04 o 
   1  11   0      851.99      881.86     16.70 o 
   2  11   0     2539.64     2337.49     25.65 o 
   3  11   0     2946.64     3065.99     28.09 o 
   4  11   0      420.96      466.36     12.97 o 
   5  11   0      650.53      674.23     16.25 o 
   6  11   0       86.24       78.15      9.69 o 
   7  11   0      505.97      434.18     17.35 o 
   8  11   0      471.54      544.53     20.21 o 
   9  11   0       34.44       37.70     13.64 o 
  10  11   0      146.02      145.44     17.42 o 
  11  11   0        3.13       -8.01     14.23 o 
  12  11   0        0.17       -0.60     13.57 o 
  13  11   0        2.27       11.79     11.64 o 
   0  12   0      762.56      738.08     14.02 o 
   1  12   0      348.15      326.91     11.01 o 
   2  12   0      304.89      308.19     12.33 o 
   3  12   0      513.68      519.83     14.10 o 
   4  12   0      820.64      721.11     15.91 o 
   5  12   0      183.96      171.45     10.20 o 
   6  12   0      448.08      465.73     16.17 o 
   7  12   0      242.09      241.10     15.67 o 
   8  12   0      555.85      561.37     21.18 o 
   9  12   0       14.92       -3.80     13.77 o 
  10  12   0       48.16       47.38     13.52 o 
  11  12   0       58.73       59.62     14.68 o 
  12  12   0       11.75       -2.35     13.52 o 
   1  13   0      658.94      627.85     12.76 o 
   2  13   0     3528.64     3351.09     30.04 o 
   3  13   0      272.15      290.03     10.65 o 
   4  13   0       31.98       33.75      7.72 o 
   5  13   0      136.58      125.34     10.43 o 
   6  13   0       53.48       52.40      9.90 o 
   7  13   0      760.87      863.73     23.35 o 
   8  13   0      320.57      298.04     18.18 o 
   9  13   0       38.80       34.83     14.09 o 
  10  13   0       31.47       22.13     14.14 o 
  11  13   0        2.79        9.76     14.15 o 
  12  13   0       22.44       10.87     12.73 o 
   0  14   0      700.59      710.11     15.02 o 
   1  14   0      467.65      437.97     13.15 o 
   2  14   0       83.24       70.36      9.10 o 
   3  14   0     1415.96     1425.41     21.86 o 
   4  14   0      689.22      616.25     16.29 o 
   5  14   0      228.44      193.09     12.09 o 
   6  14   0       34.10       41.32      9.60 o 
   7  14   0       55.37       53.93     14.23 o 
   8  14   0       46.19       43.60     14.21 o 
   9  14   0       35.25       65.63     13.14 o 
  10  14   0       82.21       84.82     16.16 o 
  11  14   0       24.48        9.64     14.24 o 
  12  14   0        5.42        6.62     11.99 o 
   1  15   0       22.51       16.33      9.78 o 
   2  15   0      553.43      532.75     15.18 o 
   3  15   0      237.71      264.62     10.89 o 
   4  15   0      408.65      421.20     15.26 o 
   5  15   0      389.80      352.18     14.82 o 
   6  15   0       11.86       -9.86     10.83 o 
   7  15   0      671.25      639.11     24.83 o 
   8  15   0       24.34       36.17     12.15 o 
   9  15   0       57.78       43.29     13.68 o 
  10  15   0       30.51       43.33     13.71 o 
  11  15   0        5.10       14.72     13.48 o 
  12  15   0        0.53       11.73     11.24 o 
   0  16   0       36.19       40.17      7.25 o 
   1  16   0      595.14      601.88     15.54 o 
   2  16   0      671.54      586.03     16.42 o 
   3  16   0      398.50      458.38     15.83 o 
   4  16   0       59.16       61.33     10.90 o 
   5  16   0      136.72      134.11     13.41 o 
   6  16   0      541.44      547.51     20.60 o 
   7  16   0      600.26      662.67     23.65 o 
   8  16   0       67.77       66.11     13.79 o 
   9  16   0       22.64       38.05     14.45 o 
  10  16   0       45.92       29.80     14.54 o 
  11  16   0       14.79       19.43     12.63 o 
  12  16   0       21.86       -1.01     12.60 o 
   1  17   0      363.61      310.26     17.36 o 
   2  17   0       18.72       -6.62     10.89 o 
   3  17   0      512.05      506.17     17.04 o 
   4  17   0        6.41      -10.51     10.51 o 
   5  17   0        0.64       -9.26     10.58 o 
   6  17   0       43.53       46.34     13.21 o 
   7  17   0      324.78      282.04     18.81 o 
   8  17   0       33.41       12.38     13.85 o 
   9  17   0       10.29       11.76     13.84 o 
  10  17   0       62.59       51.52     15.02 o 
  11  17   0       13.80       -2.74     12.44 o 
   0  18   0       44.83       33.48     10.52 o 
   1  18   0      737.30      755.30     21.95 o 
   2  18   0      329.78      331.61     15.56 o 
   3  18   0      418.77      476.32     18.63 o 
   4  18   0      193.41      201.12     14.98 o 
   5  18   0       44.13       32.53     11.95 o 
   6  18   0       10.41        0.50     11.97 o 
   7  18   0       37.85       51.38     13.14 o 
   8  18   0       66.51       56.26     14.24 o 
   9  18   0        4.42       23.94     12.71 o 
  10  18   0        0.27       11.37     11.60 o 
  11  18   0        4.43       10.43     10.97 o 
   1  19   0        4.33        9.80     14.00 o 
   2  19   0     1500.12     1552.78     30.39 o 
   3  19   0      571.61      569.81     20.84 o 
   4  19   0      156.63      148.21     14.31 o 
   5  19   0       37.61       20.63     11.67 o 
   6  19   0       42.81       55.02     13.76 o 
   7  19   0       12.22        2.23     13.16 o 
   8  19   0       53.43       87.64     14.38 o 
   9  19   0        5.63       13.73     11.24 o 
  10  19   0        2.59      -11.97     11.97 o 
  11  19   0        2.65        8.37     10.94 o 
   0  20   0      294.12      362.46     17.50 o 
   1  20   0      214.35      215.11     17.20 o 
   2  20   0       58.97       40.81     12.01 o 
   3  20   0      180.54      228.35     16.54 o 
   4  20   0      153.18      163.48     15.63 o 
   5  20   0       74.97      101.82     14.82 o 
   6  20   0       30.28       41.53     12.91 o 
   7  20   0        4.33        7.99     13.94 o 
   8  20   0       45.19       43.91     13.35 o 
   9  20   0        6.05       11.02     11.24 o 
  10  20   0        7.80        7.67     11.08 o 
   1  21   0       61.52       75.06     20.35 o 
   2  21   0      632.41      619.83     27.34 o 
   3  21   0       62.63       80.23     16.40 o 
   4  21   0       21.05       23.53     13.70 o 
   5  21   0       17.21       19.91     12.91 o 
   6  21   0       35.64       44.72     11.13 o 
   7  21   0       55.99       65.67     14.00 o 
   8  21   0        8.47      -10.52     13.10 o 
   9  21   0       15.25       -2.64     11.46 o 
  10  21   0        4.16        1.44     10.69 o 
   0  22   0       98.81       76.48     17.23 o 
   1  22   0      708.97      800.89     26.62 o 
   2  22   0      320.67      332.58     22.58 o 
   3  22   0      120.30      116.93     16.91 o 
   4  22   0       21.34       37.40     12.90 o 
   5  22   0       15.34       11.86     13.79 o 
   6  22   0       18.15        9.02     13.08 o 
   7  22   0       41.02       37.41     12.93 o 
   8  22   0       12.31       12.07     11.21 o 
   9  22   0       12.38        5.84     11.02 o 
   1  23   0       82.57       90.78     17.91 o 
   2  23   0       69.10       88.09     17.14 o 
   3  23   0      199.97      169.20     17.74 o 
   4  23   0       13.06        1.10     12.87 o 
   5  23   0       33.51       22.99     13.06 o 
   6  23   0        4.79       20.76     12.62 o 
   7  23   0       18.45       30.79     11.05 o 
   8  23   0       10.14       -2.45     11.21 o 
   9  23   0        6.30       -2.65     10.35 o 
   0  24   0        5.79        7.68     13.86 o 
   1  24   0       66.68       84.13     17.04 o 
   2  24   0       47.09       35.75     14.97 o 
   3  24   0       13.23       -2.27     14.44 o 
   4  24   0        8.88       -3.91     13.06 o 
   5  24   0       27.36       29.67     12.12 o 
   6  24   0        3.79        3.06     10.62 o 
   7  24   0       11.81      -10.62     11.59 o 
   8  24   0        7.36       -5.78     10.09 o 
   1  25   0       20.90       -8.00     15.44 o 
   2  25   0       43.93       22.38     14.98 o 
   3  25   0       20.65       24.53     12.56 o 
   4  25   0        9.45       13.70     11.37 o 
   5  25   0        3.28       15.59     11.62 o 
   6  25   0        1.82        8.97      9.59 o 
   7  25   0        4.80        2.60      9.52 o 
   8  25   0        3.22       -1.98      8.61 o 
   0  26   0      104.45      147.97     15.18 o 
   1  26   0       42.03       33.96     13.25 o 
   2  26   0        0.04       14.53     11.34 o 
   3  26   0        6.95        4.01     11.48 o 
   4  26   0        8.69       12.46     10.27 o 
   5  26   0       27.25        9.49     10.00 o 
   6  26   0        1.24       -9.32      9.32 o 
   7  26   0       21.40       25.36      8.13 o 
   1  27   0       15.46      -12.15     12.15 o 
   2  27   0       10.30       14.75      9.86 o 
   3  27   0        9.62       12.04     10.00 o 
   4  27   0        0.97        4.23      8.58 o 
   5  27   0       13.05       17.42      8.44 o 
   6  27   0       15.75       13.16      7.87 o 
   0  28   0        9.65       -2.37      9.79 o 
   1  28   0       10.21       -7.18     10.21 o 
   2  28   0       16.07       21.75      6.83 o 
   3  28   0       19.64        4.58      8.26 o 
   4  28   0        4.28       11.96      7.76 o 
   5  28   0        4.39        9.16      7.74 o 
   1  29   0       25.31        2.99      8.23 o 
   2  29   0       10.98       -0.66      7.66 o 
   3  29   0        1.84        3.85      6.96 o 
   4  29   0       15.41        0.62      7.30 o 
   0  30   0       91.32       90.79      7.63 o 
   1  30   0        2.61        0.56      6.38 o 
   2  30   0       32.12       22.23      6.33 o 
   3  30   0        4.35       14.84      6.26 o 
 -14   0   1        3.39        1.33     10.42 o 
 -13   0   1        0.09       -7.50     13.61 o 
 -12   0   1       10.63       18.94     15.63 o 
 -11   0   1       17.36       14.71     14.64 o 
 -10   0   1        2.13        2.52     12.66 o 
  -9   0   1     1263.04     1323.84     25.69 o 
  -8   0   1       57.66       48.45      8.72 o 
  -7   0   1      819.00      814.17     16.22 o 
  -6   0   1     1350.22     1373.37     18.51 o 
  -5   0   1      200.69      209.25      7.56 o 
  -4   0   1     1435.82     1216.49     13.57 o 
  -3   0   1     1768.76     1419.35     12.30 o 
  -2   0   1       29.02       34.13      2.03 o 
  -1   0   1     6998.38     7590.64     75.10 o 
   0   0   1     3423.66     3287.66     56.03 o 
   1   0   1     3756.76     3700.16     81.46 o 
   2   0   1     6018.35     5231.16    102.10 o 
   3   0   1      201.06      210.15      8.40 o 
   4   0   1     3543.57     3805.54     26.23 o 
   5   0   1      490.85      506.46     12.04 o 
   6   0   1        1.76       -5.13      6.40 o 
   7   0   1        0.00       -1.58      7.08 o 
   8   0   1      309.58      382.99     15.44 o 
   9   0   1      126.40      111.15     14.38 o 
  10   0   1        0.01      -14.10     14.10 o 
  11   0   1        0.46      -14.65     14.65 o 
  12   0   1       13.59       -7.68     14.29 o 
  13   0   1        2.76       18.58      9.98 o 
 -14   1   1       28.61        8.62     10.44 o 
 -13   1   1       21.66       24.94     13.76 o 
 -12   1   1       21.40       17.69     15.48 o 
 -11   1   1      172.99      180.91     19.11 o 
 -10   1   1      332.12      308.47     18.34 o 
  -9   1   1      130.76      141.82     13.40 o 
  -8   1   1       84.93       97.65     10.19 o 
  -7   1   1        0.91        4.82      6.35 o 
  -6   1   1      688.71      659.52     13.33 o 
  -5   1   1     1318.79     1106.70     14.81 o 
  -4   1   1     2530.72     2721.77     20.01 o 
  -3   1   1     4740.45     4396.01     21.85 o 
  -2   1   1      819.79      811.39      8.64 o 
  -1   1   1      893.79      742.30      5.99 o 
   0   1   1     8465.09     8463.77    151.81 o 
   1   1   1    24263.28    22000.88    172.97 o 
   2   1   1     4396.99     4415.97    103.99 o 
   3   1   1     1440.05     1399.48     17.79 o 
   4   1   1     3937.99     3917.60     26.73 o 
   5   1   1     1831.05     1853.84     20.86 o 
   6   1   1      238.53      242.93      9.78 o 
   7   1   1       73.73       52.95      8.59 o 
   8   1   1        9.88       -1.90      9.01 o 
   9   1   1       62.45       81.02     14.60 o 
  10   1   1       75.94       48.63     15.92 o 
  11   1   1       27.93       49.77     16.46 o 
  12   1   1       11.01       10.71     13.50 o 
  13   1   1       21.58       20.88     10.84 o 
 -14   2   1       19.74       12.51     10.33 o 
 -13   2   1       30.72       17.83     14.29 o 
 -12   2   1      156.55      142.76     18.68 o 
 -11   2   1       98.39      133.71     16.83 o 
 -10   2   1       60.03      111.90     14.67 o 
  -9   2   1      146.49      138.71     12.84 o 
  -8   2   1      454.01      459.93     14.80 o 
  -7   2   1       20.60       19.67      5.92 o 
  -6   2   1     1356.22     1343.67     18.46 o 
  -5   2   1     5006.96     5385.35     31.66 o 
  -4   2   1     2795.78     2758.79     20.52 o 
  -3   2   1     2668.28     2925.27     18.51 o 
  -2   2   1     5017.65     4733.14     83.71 o 
  -1   2   1     9972.38     8850.24     96.83 o 
   0   2   1     1317.26     1297.85     11.75 o 
   1   2   1     1359.72     1526.37     11.34 o 
   2   2   1     8535.07     9267.79    134.84 o 
   3   2   1     3172.33     3074.45     21.44 o 
   4   2   1     1081.46      989.01     16.25 o 
   5   2   1     1145.32     1061.61     17.98 o 
   6   2   1       99.29      105.65      9.23 o 
   7   2   1      346.02      418.60     13.77 o 
   8   2   1       81.71      105.58     11.55 o 
   9   2   1        7.63        7.17     12.65 o 
  10   2   1        1.96       10.38     14.40 o 
  11   2   1       31.95       12.03     15.81 o 
  12   2   1        5.53        7.75     12.77 o 
  13   2   1        9.96       27.89     10.47 o 
 -14   3   1        1.36       -2.38      9.61 o 
 -13   3   1        8.29       21.72     13.23 o 
 -12   3   1       69.35       95.84     17.46 o 
 -11   3   1       50.84       50.43     16.79 o 
 -10   3   1      462.97      461.58     20.52 o 
  -9   3   1       18.64       15.81     11.19 o 
  -8   3   1       29.24       31.43      8.10 o 
  -7   3   1       53.76       37.05      6.29 o 
  -6   3   1      346.70      399.78     11.01 o 
  -5   3   1     2945.80     2975.35     24.10 o 
  -4   3   1      259.32      288.80      9.21 o 
  -3   3   1     6924.64     6532.35    120.15 o 
  -2   3   1     5521.11     5407.58     88.09 o 
  -1   3   1     1892.38     1686.54     10.42 o 
   0   3   1     1292.43     1449.77      7.45 o 
   1   3   1    78929.46    75932.45    302.12 o 
   2   3   1     3963.81     4013.84     91.60 o 
   3   3   1      502.43      528.48      9.54 o 
   4   3   1     2317.01     2030.78     19.86 o 
   5   3   1      817.19      748.47     17.43 o 
   6   3   1      133.97      142.22      8.70 o 
   7   3   1      248.97      289.10     12.58 o 
   8   3   1      104.01      114.77     10.97 o 
   9   3   1       29.58       42.49     13.43 o 
  10   3   1      249.11      274.60     19.28 o 
  11   3   1       81.89      106.90     16.79 o 
  12   3   1        2.19       -4.19     13.69 o 
  13   3   1       16.58        1.46     11.71 o 
 -14   4   1       15.90        0.00      9.56 o 
 -13   4   1       50.69       68.53     12.97 o 
 -12   4   1       37.83       63.36     15.94 o 
 -11   4   1       76.03      101.66     16.82 o 
 -10   4   1      261.87      323.29     19.16 o 
  -9   4   1      425.09      376.54     17.31 o 
  -8   4   1      218.94      216.73     11.53 o 
  -7   4   1      756.21      801.23     16.41 o 
  -6   4   1       18.56       14.49      5.62 o 
  -5   4   1     2925.66     3192.35     25.23 o 
  -4   4   1      227.99      211.59      7.81 o 
  -3   4   1      544.68      506.13      9.00 o 
  -2   4   1     3265.55     3062.81     19.05 o 
  -1   4   1    13737.86    13436.02    152.91 o 
   0   4   1     2768.86     2853.49     30.08 o 
   1   4   1     2436.40     2525.61     16.48 o 
   2   4   1     5103.14     4880.48    104.24 o 
   3   4   1     2777.73     3027.63     22.08 o 
   4   4   1      922.02      881.73     13.96 o 
   5   4   1      914.73      882.75     17.43 o 
   6   4   1      105.27      116.69      8.83 o 
   7   4   1       62.78       64.15      8.98 o 
   8   4   1      138.19      123.50     12.33 o 
   9   4   1      219.76      245.81     16.84 o 
  10   4   1      125.21      141.80     16.24 o 
  11   4   1       35.46       34.65     16.11 o 
  12   4   1       14.13       43.06     13.60 o 
  13   4   1       32.35       33.39     11.94 o 
 -14   5   1        3.96       -7.58      8.58 o 
 -13   5   1       49.85       56.36     12.96 o 
 -12   5   1       88.12       95.67     17.07 o 
 -11   5   1      105.46       74.41     17.92 o 
 -10   5   1      328.03      357.61     19.97 o 
  -9   5   1      622.31      670.97     21.10 o 
  -8   5   1      320.65      265.30     12.60 o 
  -7   5   1      368.62      337.08     12.01 o 
  -6   5   1      471.34      503.20     10.44 o 
  -5   5   1     1359.42     1262.79     16.96 o 
  -4   5   1     1280.94     1171.77     14.88 o 
  -3   5   1     1041.10     1076.98     13.28 o 
  -2   5   1      660.72      711.53     10.31 o 
  -1   5   1      637.38      671.73     10.87 o 
   0   5   1      573.87      529.98      6.89 o 
   1   5   1     6584.12     6646.86    117.85 o 
   2   5   1      756.25      806.56     12.50 o 
   3   5   1     2464.53     2709.03     21.62 o 
   4   5   1     1535.17     1465.39     18.14 o 
   5   5   1      327.59      333.51     11.96 o 
   6   5   1      463.29      456.52     12.04 o 
   7   5   1      352.28      323.31     14.04 o 
   8   5   1       81.12       63.41     12.19 o 
   9   5   1       48.71       37.46     13.12 o 
  10   5   1       19.17       10.44     14.99 o 
  11   5   1      119.06      138.37     17.74 o 
  12   5   1        4.11        0.62     13.65 o 
  13   5   1       22.41        7.30     12.74 o 
 -14   6   1       32.33       11.50      8.39 o 
 -13   6   1       50.35       35.90     12.36 o 
 -12   6   1       97.97      119.17     16.54 o 
 -11   6   1       97.94       89.38     18.10 o 
 -10   6   1        5.09        1.11     16.22 o 
  -9   6   1      145.01      135.72     15.12 o 
  -8   6   1       11.07        9.76      9.44 o 
  -7   6   1      175.05      178.34     10.15 o 
  -6   6   1     1373.16     1497.57     20.43 o 
  -5   6   1     2622.08     2519.76     23.56 o 
  -4   6   1      174.78      160.73      7.16 o 
  -3   6   1      458.44      427.72      9.06 o 
  -2   6   1     8233.74     7376.48    139.60 o 
  -1   6   1     1051.29     1137.62     12.85 o 
   0   6   1    13039.60    11805.31    264.41 o 
   1   6   1        3.75       10.15      3.05 o 
   2   6   1     1511.35     1416.82     15.24 o 
   3   6   1      912.18     1008.89     12.68 o 
   4   6   1       20.63       34.35      5.02 o 
   5   6   1      696.69      687.35     14.41 o 
   6   6   1      974.86      988.80     18.70 o 
   7   6   1      405.68      348.95     15.16 o 
   8   6   1      486.97      540.47     19.52 o 
   9   6   1      518.80      509.02     21.93 o 
  10   6   1       60.26       75.03     16.16 o 
  11   6   1       66.65       26.34     17.01 o 
  12   6   1        5.94       26.20     13.16 o 
  13   6   1       18.10        4.40     11.61 o 
 -14   7   1        0.01       14.82      7.40 o 
 -13   7   1        2.03       17.44     10.00 o 
 -12   7   1       11.59       41.18     14.08 o 
 -11   7   1       15.67        1.27     16.67 o 
 -10   7   1      718.26      746.04     26.75 o 
  -9   7   1      624.61      727.55     23.26 o 
  -8   7   1       78.20       87.77     10.92 o 
  -7   7   1      540.62      542.66     14.81 o 
  -6   7   1      468.95      457.20     13.03 o 
  -5   7   1     1144.67     1154.11     17.23 o 
  -4   7   1     1632.13     1577.28     20.35 o 
  -3   7   1       18.70       18.74      5.46 o 
  -2   7   1      376.27      390.24      9.10 o 
  -1   7   1     2173.17     2223.99     18.91 o 
   0   7   1     3754.59     4353.90     36.54 o 
   1   7   1     2034.79     1840.01     17.27 o 
   2   7   1       69.19       75.91      5.22 o 
   3   7   1     1723.90     1544.94     17.83 o 
   4   7   1      820.23      720.09     18.16 o 
   5   7   1       14.03       11.00      6.14 o 
   6   7   1       42.03       39.82      8.04 o 
   7   7   1      266.63      284.00     13.35 o 
   8   7   1      489.51      515.62     19.98 o 
   9   7   1      144.46      118.55     14.86 o 
  10   7   1       60.68       57.44     14.77 o 
  11   7   1       12.78       12.55     15.54 o 
  12   7   1       70.70       43.23     14.45 o 
  13   7   1       16.42        0.49     11.56 o 
 -13   8   1       19.94        5.61      9.90 o 
 -12   8   1       50.50       70.91     14.17 o 
 -11   8   1       22.78       46.99     16.08 o 
 -10   8   1      198.57      213.71     20.45 o 
  -9   8   1      225.99      195.48     17.64 o 
  -8   8   1      126.20      140.14     12.64 o 
  -7   8   1      151.83      142.86     10.67 o 
  -6   8   1      258.01      269.44     10.83 o 
  -5   8   1      190.50      159.95      8.28 o 
  -4   8   1      355.67      333.80     10.26 o 
  -3   8   1      651.36      617.30     15.24 o 
  -2   8   1    13397.98    12675.52    199.68 o 
  -1   8   1       14.83       11.35      3.11 o 
   0   8   1     2490.84     2421.53     16.19 o 
   1   8   1      129.31      132.63      6.40 o 
   2   8   1      914.11      886.95     13.74 o 
   3   8   1     1094.20     1027.70     15.61 o 
   4   8   1      753.77      799.10     15.10 o 
   5   8   1      683.18      662.75     15.15 o 
   6   8   1       40.97       49.26      7.99 o 
   7   8   1       65.45       67.89      9.62 o 
   8   8   1      474.18      451.40     18.97 o 
   9   8   1      172.60      144.22     16.16 o 
  10   8   1       20.74       15.97     14.42 o 
  11   8   1       17.84       24.39     14.57 o 
  12   8   1        1.78        9.42     13.62 o 
  13   8   1       13.08       30.99     10.96 o 
 -13   9   1       22.93        5.20      9.68 o 
 -12   9   1       14.79        8.80     12.79 o 
 -11   9   1       76.90       39.81     17.52 o 
 -10   9   1       23.87       31.88     15.57 o 
  -9   9   1      394.98      422.60     20.62 o 
  -8   9   1      150.23      179.06     14.06 o 
  -7   9   1      184.01      144.98     10.91 o 
  -6   9   1      395.82      346.76     11.84 o 
  -5   9   1      184.84      179.41      9.19 o 
  -4   9   1     3752.27     3974.12     30.04 o 
  -3   9   1     7236.74     7102.06     38.52 o 
  -2   9   1     2179.01     2350.91     22.67 o 
  -1   9   1     2888.45     2675.94     22.43 o 
   0   9   1      169.05      191.87     10.09 o 
   1   9   1     3466.30     3803.43     26.93 o 
   2   9   1      652.82      717.79     13.16 o 
   3   9   1      474.30      518.20     13.62 o 
   4   9   1      151.63      138.36      8.59 o 
   5   9   1      973.44     1025.69     18.96 o 
   6   9   1      686.40      633.67     17.29 o 
   7   9   1       64.83       70.15     11.67 o 
   8   9   1       51.87       36.02     14.49 o 
   9   9   1       21.52       23.29     13.47 o 
  10   9   1       34.96       46.48     14.27 o 
  11   9   1        9.40      -14.98     14.98 o 
  12   9   1        2.05        9.30     13.81 o 
  13   9   1       25.43       12.95     10.92 o 
 -13  10   1       40.00       42.01      8.97 o 
 -12  10   1        6.37       13.49     11.39 o 
 -11  10   1       12.68       17.74     15.50 o 
 -10  10   1       67.65       51.10     16.07 o 
  -9  10   1      254.17      235.93     18.68 o 
  -8  10   1      627.05      675.94     21.31 o 
  -7  10   1       70.08       77.18      9.24 o 
  -6  10   1      264.07      311.05     12.11 o 
  -5  10   1     2203.40     2060.99     23.95 o 
  -4  10   1     1607.49     1781.94     21.49 o 
  -3  10   1     2306.29     2191.93     29.38 o 
  -2  10   1     1071.27     1148.91     16.32 o 
  -1  10   1     1185.77     1082.48     15.73 o 
   0  10   1      203.28      192.09      4.75 o 
   1  10   1      229.00      207.05     10.22 o 
   2  10   1       32.56       42.01      6.48 o 
   3  10   1      160.45      184.70      8.37 o 
   4  10   1      365.49      427.72     12.52 o 
   5  10   1       52.26       65.85      8.37 o 
   6  10   1      646.63      692.75     18.31 o 
   7  10   1      645.41      684.61     20.18 o 
   8  10   1      200.99      225.92     16.40 o 
   9  10   1       33.57        1.08     13.73 o 
  10  10   1      170.38      142.43     17.80 o 
  11  10   1        6.05       -1.28     14.65 o 
  12  10   1        2.09       12.07     13.36 o 
 -13  11   1       17.90        3.02      7.99 o 
 -12  11   1        4.15       -1.91     10.65 o 
 -11  11   1      126.52      141.98     16.44 o 
 -10  11   1       63.29       81.11     17.08 o 
  -9  11   1      208.90      267.36     19.29 o 
  -8  11   1      371.23      458.78     19.23 o 
  -7  11   1      427.93      502.05     16.61 o 
  -6  11   1      619.70      656.76     16.83 o 
  -5  11   1      433.24      468.33     10.75 o 
  -4  11   1      596.86      643.40     14.24 o 
  -3  11   1     2794.91     3047.53     30.88 o 
  -2  11   1      343.65      354.33     20.79 o 
  -1  11   1      608.46      639.05     12.78 o 
   0  11   1       63.55       49.42      4.32 o 
   1  11   1     1906.71     1831.03     20.76 o 
   2  11   1     3565.90     4030.25     31.37 o 
   3  11   1      360.20      321.63     10.96 o 
   4  11   1      639.61      629.67     15.18 o 
   5  11   1        3.68        4.21      7.37 o 
   6  11   1      276.65      307.90     14.50 o 
   7  11   1       24.94       21.58     11.79 o 
   8  11   1      244.94      277.71     17.46 o 
   9  11   1        7.29        9.41     12.96 o 
  10  11   1       14.47       14.54     13.62 o 
  11  11   1       52.88       67.83     14.14 o 
  12  11   1       18.37       29.96     12.43 o 
 -13  12   1       20.18        6.02      6.94 o 
 -12  12   1       14.08      -10.41     10.41 o 
 -11  12   1        1.55       -7.01     13.10 o 
 -10  12   1       53.46       58.48     16.79 o 
  -9  12   1       13.55       16.77     15.02 o 
  -8  12   1      322.65      356.86     19.50 o 
  -7  12   1      138.08      123.65     12.54 o 
  -6  12   1      365.40      315.53     13.69 o 
  -5  12   1       67.77       58.56      7.25 o 
  -4  12   1      299.92      275.34     11.41 o 
  -3  12   1      691.58      627.62     20.86 o 
  -2  12   1    11610.24    11230.38    218.60 o 
  -1  12   1     1740.66     1712.72     22.94 o 
   0  12   1      969.82      896.28     10.96 o 
   1  12   1      454.86      509.51     13.02 o 
   2  12   1      429.41      532.22     13.79 o 
   3  12   1      285.08      303.44     10.00 o 
   4  12   1      114.53       98.50      8.84 o 
   5  12   1       89.73       96.43     10.49 o 
   6  12   1      337.68      382.92     16.74 o 
   7  12   1       42.00       29.59     13.34 o 
   8  12   1      382.36      379.75     20.00 o 
   9  12   1       78.44       76.76     14.68 o 
  10  12   1        1.39       -5.46     14.28 o 
  11  12   1        2.66        0.63     13.90 o 
  12  12   1        8.29        0.58     12.79 o 
 -13  13   1        2.27        5.14      6.07 o 
 -12  13   1        7.13        7.99      8.46 o 
 -11  13   1       15.07       34.12     12.40 o 
 -10  13   1       42.88       47.67     16.67 o 
  -9  13   1      219.02      225.06     19.24 o 
  -8  13   1      182.92      184.75     17.77 o 
  -7  13   1      268.24      316.77     16.71 o 
  -6  13   1       55.86       66.88      9.49 o 
  -5  13   1       36.53       35.41      8.92 o 
  -4  13   1      113.07      147.38      9.86 o 
  -3  13   1     1145.53     1145.32     22.38 o 
  -2  13   1     3335.35     3189.00     46.75 o 
  -1  13   1       88.86      105.53      9.71 o 
   0  13   1       59.65       63.94      5.17 o 
   1  13   1      361.43      380.19     12.02 o 
   2  13   1      286.85      297.79     13.05 o 
   3  13   1      470.23      488.55     13.68 o 
   4  13   1      133.41      117.56      9.29 o 
   5  13   1      544.57      550.31     18.30 o 
   6  13   1      661.98      689.40     20.04 o 
   7  13   1      262.73      294.62     17.42 o 
   8  13   1      232.22      271.45     18.39 o 
   9  13   1        9.53       19.53     13.76 o 
  10  13   1        0.15        1.62     12.53 o 
  11  13   1      110.68      105.99     15.92 o 
  12  13   1       10.44        7.03     12.72 o 
 -12  14   1        6.19       -8.53      8.53 o 
 -11  14   1       18.36       22.27     10.94 o 
 -10  14   1       32.82       18.18     15.67 o 
  -9  14   1      405.89      491.24     23.80 o 
  -8  14   1      143.78      135.73     17.24 o 
  -7  14   1       86.45       86.66     13.61 o 
  -6  14   1        5.58       -9.99      9.99 o 
  -5  14   1      100.11      110.74     10.03 o 
  -4  14   1      861.47      923.22     18.83 o 
  -3  14   1      370.48      355.31     17.91 o 
  -2  14   1      564.90      643.51     19.71 o 
  -1  14   1       44.96       48.79      7.66 o 
   0  14   1      125.05      121.24      5.14 o 
   1  14   1      210.81      231.42     10.71 o 
   2  14   1     1047.49      975.10     18.72 o 
   3  14   1      636.67      688.14     16.78 o 
   4  14   1       68.10       78.21      9.70 o 
   5  14   1      332.76      332.93     15.17 o 
   6  14   1        4.68       -6.42     11.32 o 
   7  14   1      821.30      774.04     24.29 o 
   8  14   1      279.81      291.45     19.35 o 
   9  14   1        9.01       24.00     14.29 o 
  10  14   1       21.75       21.97     14.97 o 
  11  14   1       41.70       47.28     14.67 o 
  12  14   1        6.80      -13.03     13.03 o 
 -12  15   1       10.63        4.42      7.06 o 
 -11  15   1        9.72       24.60      9.46 o 
 -10  15   1       56.73       26.69     15.56 o 
  -9  15   1       10.58        3.93     16.13 o 
  -8  15   1       73.62       83.21     17.96 o 
  -7  15   1      606.97      723.07     24.32 o 
  -6  15   1      109.56       98.43     13.53 o 
  -5  15   1       87.12       82.22     10.26 o 
  -4  15   1      431.60      396.06     15.61 o 
  -3  15   1      459.90      480.48     17.97 o 
  -2  15   1      109.53      114.13     30.62 o 
  -1  15   1      715.39      596.12     15.01 o 
   0  15   1      104.87      108.18      6.48 o 
   1  15   1      104.19      105.04      9.21 o 
   2  15   1       63.96       45.38      8.87 o 
   3  15   1       81.25       80.83      9.99 o 
   4  15   1       23.45       23.60      8.87 o 
   5  15   1      391.94      420.92     17.05 o 
   6  15   1      343.34      333.46     16.87 o 
   7  15   1      112.68      157.84     15.90 o 
   8  15   1       39.14       69.11     14.59 o 
   9  15   1       54.67       34.96     14.24 o 
  10  15   1        8.96        1.23     13.44 o 
  11  15   1        1.75       -0.56     12.61 o 
 -12  16   1        1.20       -6.44      6.44 o 
 -11  16   1        0.68       -7.26      8.98 o 
 -10  16   1        9.00        7.11     13.02 o 
  -9  16   1       22.49        2.56     15.72 o 
  -8  16   1      113.35      123.17     18.31 o 
  -7  16   1      339.74      410.44     21.71 o 
  -6  16   1      272.05      250.88     16.36 o 
  -5  16   1       16.69       25.64     10.07 o 
  -4  16   1       73.10       86.86     10.55 o 
  -3  16   1      157.90      119.81     18.07 o 
  -2  16   1     1566.69     1604.47     25.84 o 
  -1  16   1      323.80      322.95     13.88 o 
   0  16   1      849.30      789.02     21.47 o 
   1  16   1      279.00      257.40     13.08 o 
   2  16   1       39.69       35.83      8.25 o 
   3  16   1      152.13      115.66     10.72 o 
   4  16   1      309.72      320.62     14.45 o 
   5  16   1      379.22      398.17     17.59 o 
   6  16   1      157.11      152.10     15.53 o 
   7  16   1       67.29       62.76     14.58 o 
   8  16   1      147.32      154.04     16.12 o 
   9  16   1       12.96        9.48     13.87 o 
  10  16   1        7.41       13.73     12.86 o 
  11  16   1       22.05        6.10     12.94 o 
 -12  17   1        9.63        2.90      5.75 o 
 -11  17   1       15.91       -3.51      8.60 o 
 -10  17   1       13.93       30.04     11.18 o 
  -9  17   1       74.73       69.09     14.78 o 
  -8  17   1       20.95        1.91     15.41 o 
  -7  17   1      136.83      148.87     17.99 o 
  -6  17   1       54.70       45.82     13.29 o 
  -5  17   1       12.69       25.61     10.63 o 
  -4  17   1      119.41      138.65     11.71 o 
  -3  17   1      456.30      483.53     18.52 o 
  -2  17   1     1897.87     1786.86     32.63 o 
  -1  17   1      685.13      686.51     19.62 o 
   0  17   1      471.45      490.53     12.64 o 
   1  17   1      543.67      563.26     17.49 o 
   2  17   1       48.79       38.86      9.60 o 
   3  17   1      155.23      168.62     11.92 o 
   4  17   1       25.44       -0.83     10.51 o 
   5  17   1      182.77      214.27     14.80 o 
   6  17   1       16.86       14.56     13.78 o 
   7  17   1       23.12       24.39     13.96 o 
   8  17   1       51.77       70.91     15.07 o 
   9  17   1        0.48        7.74     12.93 o 
  10  17   1        1.83       -9.86     12.42 o 
  11  17   1       29.55        8.54     12.76 o 
 -11  18   1        0.38        8.84      6.19 o 
 -10  18   1        8.45        3.02      9.24 o 
  -9  18   1       24.74       27.10     13.35 o 
  -8  18   1        4.94        9.60     14.40 o 
  -7  18   1      277.69      264.80     20.68 o 
  -6  18   1       45.39       94.45     14.59 o 
  -5  18   1      106.93      118.60     14.31 o 
  -4  18   1      244.02      239.68     15.27 o 
  -3  18   1       58.75       23.80     14.21 o 
  -2  18   1      101.15       93.52     18.89 o 
  -1  18   1      447.30      411.74     21.38 o 
   0  18   1      614.66      624.75     13.79 o 
   1  18   1      189.67      192.05     15.06 o 
   2  18   1       84.26       84.06     12.00 o 
   3  18   1       10.42        0.84     10.69 o 
   4  18   1       81.95      104.11     12.09 o 
   5  18   1       91.16       98.49     13.03 o 
   6  18   1      214.03      220.23     17.34 o 
   7  18   1       77.11       89.89     14.63 o 
   8  18   1       26.18       51.77     13.12 o 
   9  18   1        0.63        9.93     12.22 o 
  10  18   1        0.62      -13.01     13.01 o 
 -11  19   1        4.19       12.25      5.56 o 
 -10  19   1       23.50       22.79      7.99 o 
  -9  19   1        3.82       14.10     11.02 o 
  -8  19   1        0.14        9.14     13.31 o 
  -7  19   1       13.81       12.19     14.24 o 
  -6  19   1       33.58       51.91     14.60 o 
  -5  19   1      275.63      291.77     20.05 o 
  -4  19   1      267.66      254.85     17.60 o 
  -3  19   1       61.88       66.03     17.08 o 
  -2  19   1        8.35      -22.26     22.26 o 
  -1  19   1       40.66       29.44      9.28 o 
   0  19   1      201.77      192.57     27.18 o 
   1  19   1      679.24      745.46     21.42 o 
   2  19   1      646.66      607.79     20.86 o 
   3  19   1       41.75       51.54     12.10 o 
   4  19   1      189.58      178.44     15.52 o 
   5  19   1       53.16       50.95     13.38 o 
   6  19   1       55.31       47.95     14.97 o 
   7  19   1       65.17       60.83     15.82 o 
   8  19   1       10.60        4.64     13.12 o 
   9  19   1        2.54      -12.61     12.61 o 
  10  19   1       13.59        5.36     12.63 o 
 -11  20   1        3.42       -3.11      5.07 o 
 -10  20   1        2.41        2.54      6.98 o 
  -9  20   1       10.82       -3.50      9.93 o 
  -8  20   1       30.17       31.72     13.39 o 
  -7  20   1        3.51        0.61     14.70 o 
  -6  20   1       78.52       89.27     16.26 o 
  -5  20   1        8.16       10.13     15.33 o 
  -4  20   1       30.80       27.36      8.16 o 
  -3  20   1      214.21      207.39     21.67 o 
  -2  20   1     3025.62     3070.55     45.87 o 
  -1  20   1      100.23       73.70     20.15 o 
   0  20   1      425.83      427.49     13.08 o 
   1  20   1      169.12      164.23     15.51 o 
   2  20   1      281.48      273.94     18.70 o 
   3  20   1      182.55      193.10     16.19 o 
   4  20   1      263.06      263.43     18.09 o 
   5  20   1       74.84       40.85     14.89 o 
   6  20   1      150.71      189.48     16.50 o 
   7  20   1       51.23       65.72     14.01 o 
   8  20   1        5.65       15.40     12.90 o 
   9  20   1        4.24        8.18     11.81 o 
  10  20   1       10.73      -12.49     12.49 o 
 -10  21   1        2.88       -2.96      5.91 o 
  -9  21   1       13.40       16.06      8.00 o 
  -8  21   1        4.23       -8.82     10.69 o 
  -7  21   1       53.48       53.37     14.45 o 
  -6  21   1       49.44       39.08     16.28 o 
  -5  21   1       19.76       28.01     14.16 o 
  -4  21   1       13.29       12.93     15.53 o 
  -3  21   1      148.83      138.60     20.03 o 
  -2  21   1      914.91      988.87     34.12 o 
  -1  21   1      979.20      885.73     30.53 o 
   0  21   1       46.07      -73.20    123.29 o 
   1  21   1      123.13      173.28     16.14 o 
   2  21   1      148.85      163.41     16.56 o 
   3  21   1      160.53      174.88     17.36 o 
   4  21   1       83.29       79.28     14.68 o 
   5  21   1       63.82       68.78     14.29 o 
   6  21   1       25.86       15.82     13.76 o 
   7  21   1       60.30       90.35     14.78 o 
   8  21   1        4.27        7.12     12.05 o 
   9  21   1       18.91       26.83     11.90 o 
 -10  22   1        2.35       -5.00      5.00 o 
  -9  22   1        8.97        8.75      6.60 o 
  -8  22   1        5.89        4.61      9.40 o 
  -7  22   1        8.18       15.68     12.29 o 
  -6  22   1        5.18        0.00     13.74 o 
  -5  22   1       23.44       16.86     13.66 o 
  -4  22   1       10.32       -8.61     14.56 o 
  -3  22   1       37.30       50.50     14.02 o 
  -2  22   1       58.52       63.61     20.06 o 
  -1  22   1        5.61      -23.84     23.84 o 
   0  22   1      112.15      104.40     77.82 o 
   1  22   1       67.37       61.56     15.33 o 
   2  22   1       43.57       23.21     14.88 o 
   3  22   1       61.52       45.47     14.10 o 
   4  22   1        9.13       11.10     12.09 o 
   5  22   1        1.85      -12.73     12.73 o 
   6  22   1       37.97       48.65     13.48 o 
   7  22   1       11.76       -0.52     12.69 o 
   8  22   1       12.41      -10.92     11.85 o 
   9  22   1        3.08      -11.65     11.65 o 
  -9  23   1       18.76       10.93      5.90 o 
  -8  23   1        2.60        0.71      7.77 o 
  -7  23   1       19.62       10.80     10.08 o 
  -6  23   1        5.67      -13.17     13.17 o 
  -5  23   1       24.21        5.94     13.43 o 
  -4  23   1       26.86       -1.82     14.78 o 
  -3  23   1      135.86      124.59     18.29 o 
  -2  23   1       24.06       25.28      8.01 o 
  -1  23   1      105.37      107.10     18.43 o 
   0  23   1       59.29       51.86     11.99 o 
   1  23   1       66.72       29.82     15.46 o 
   2  23   1       62.05       67.99     14.45 o 
   3  23   1       70.86       60.67     14.22 o 
   4  23   1        8.60       13.48     12.67 o 
   5  23   1        3.87        4.44     12.32 o 
   6  23   1       42.36       38.92     13.40 o 
   7  23   1       15.28        2.58     11.37 o 
   8  23   1        1.40        8.71     10.55 o 
  -9  24   1       23.88        6.88      4.92 o 
  -8  24   1        6.29        4.92      6.28 o 
  -7  24   1       13.24        5.64      8.43 o 
  -6  24   1       18.41       16.75     11.02 o 
  -5  24   1        9.55      -12.10     12.10 o 
  -4  24   1       40.46       49.20     13.55 o 
  -3  24   1       22.78      -18.61     18.61 o 
  -2  24   1       14.77      -18.07     18.07 o 
  -1  24   1       30.40       33.02      9.98 o 
   0  24   1       17.61      -15.60     38.89 o 
   1  24   1       61.47       89.39     14.71 o 
   2  24   1       33.69       40.80     14.24 o 
   3  24   1        3.69       10.65     11.98 o 
   4  24   1       17.05       -4.40     13.56 o 
   5  24   1       16.28       13.32     11.17 o 
   6  24   1        9.87       11.18     10.91 o 
   7  24   1        6.37       -3.83     10.74 o 
   8  24   1        2.54       -0.44     10.00 o 
  -8  25   1       16.67       11.42      5.38 o 
  -7  25   1       12.17       13.96      7.10 o 
  -6  25   1        3.63       -9.17      9.17 o 
  -5  25   1       19.47       21.26     10.16 o 
  -4  25   1        4.08       12.95     11.32 o 
  -3  25   1       77.62      109.02     15.26 o 
  -2  25   1       55.31       51.24     13.94 o 
  -1  25   1       98.98       85.04     17.93 o 
   0  25   1        7.99       -3.85     24.70 o 
   1  25   1       20.89       43.17     13.63 o 
   2  25   1       19.70       17.62     12.87 o 
   3  25   1        3.96       -4.31     11.30 o 
   4  25   1        9.01       10.36     11.33 o 
   5  25   1        0.18      -10.66     10.66 o 
   6  25   1        6.29        7.00     10.69 o 
   7  25   1       15.39       23.33      9.41 o 
  -7  26   1        3.50        1.03      5.46 o 
  -6  26   1       42.74       27.41      8.02 o 
  -5  26   1        4.08       -9.12      9.12 o 
  -4  26   1        1.17      -10.76     10.76 o 
  -3  26   1        0.57      -13.33     13.33 o 
  -2  26   1        2.42      -14.76     14.76 o 
  -1  26   1       30.34       34.40     10.41 o 
   0  26   1        3.09       -4.38     15.08 o 
   1  26   1       33.80       43.49     12.27 o 
   2  26   1        6.05        0.51     10.89 o 
   3  26   1       17.11       16.35     10.69 o 
   4  26   1       12.70       26.57      9.63 o 
   5  26   1        0.31       10.33      8.98 o 
   6  26   1       32.67       17.51      9.65 o 
   7  26   1        0.86        6.50      8.60 o 
  -7  27   1       15.18        0.00      4.82 o 
  -6  27   1        4.76       -6.49      6.49 o 
  -5  27   1        8.78        9.76      7.18 o 
  -4  27   1       11.60        8.47      8.35 o 
  -3  27   1        5.21       -9.27      9.27 o 
  -2  27   1       41.55       48.55     10.51 o 
  -1  27   1        4.01      -12.66     12.66 o 
   0  27   1        6.17        7.28      8.49 o 
   1  27   1       14.04        3.76     10.89 o 
   2  27   1        4.16       -8.74     10.23 o 
   3  27   1        8.00       -3.99      9.86 o 
   4  27   1        2.47        3.39      9.07 o 
   5  27   1        2.99       16.21      8.48 o 
   6  27   1        2.72       -3.67      7.87 o 
  -6  28   1       18.67       12.57      4.56 o 
  -5  28   1        0.12        4.32      5.76 o 
  -4  28   1       10.25        9.61      6.60 o 
  -3  28   1       18.29       27.25      7.85 o 
  -2  28   1        1.01       -9.07      9.07 o 
  -1  28   1       15.20       12.99      9.47 o 
   0  28   1        0.76       -8.76      9.07 o 
   1  28   1       34.76       38.83      9.59 o 
   2  28   1       35.03       17.07      9.39 o 
   3  28   1        9.34       -6.14      8.50 o 
   4  28   1        1.19       -2.90      7.80 o 
   5  28   1       11.81        3.08      7.76 o 
  -5  29   1        9.03        3.09      4.30 o 
  -4  29   1        0.97       -1.94      5.15 o 
  -3  29   1        5.87        2.50      6.75 o 
  -2  29   1        0.09       -6.98      6.98 o 
  -1  29   1        5.37       -8.66      8.66 o 
   0  29   1        9.96       -3.83      6.39 o 
   1  29   1       25.94       12.22      7.67 o 
   2  29   1        0.35       -1.00      7.55 o 
   3  29   1       10.59       13.30      7.03 o 
   4  29   1        0.50       11.74      6.16 o 
  -3  30   1        5.37        4.22      5.10 o 
  -2  30   1        0.64       -5.82      5.82 o 
  -1  30   1       47.09       44.47      7.63 o 
   0  30   1       20.02       11.04      7.04 o 
   1  30   1        6.23        2.80      6.48 o 
   2  30   1       21.97        5.59      6.72 o 
 -14   0   2        2.04       15.48     11.47 o 
 -13   0   2       44.01       39.29     15.75 o 
 -12   0   2        5.16      -13.64     15.68 o 
 -11   0   2       62.57       93.74     15.64 o 
 -10   0   2       40.97       29.35     12.65 o 
  -9   0   2       69.72       69.22     10.55 o 
  -8   0   2      225.79      192.23     10.99 o 
  -7   0   2      222.49      203.12      9.49 o 
  -6   0   2     1045.87     1091.76     16.15 o 
  -5   0   2      170.31      151.45      6.36 o 
  -4   0   2      115.77      127.41      5.30 o 
  -3   0   2     2497.54     2636.75     16.76 o 
  -2   0   2    11293.39    11156.41    127.47 o 
  -1   0   2     6748.12     6994.07    102.91 o 
   0   0   2    26094.95    26878.92    255.74 o 
   1   0   2     7882.22     7938.58    133.48 o 
   2   0   2     7739.63     8107.78    144.72 o 
   3   0   2       16.30       25.58      5.57 o 
   4   0   2     8846.81     7675.59    166.83 o 
   5   0   2     1943.28     1798.47     22.18 o 
   6   0   2      194.76      204.79     10.28 o 
   7   0   2      237.43      273.57     12.81 o 
   8   0   2      169.88      191.44     14.45 o 
   9   0   2      258.17      328.33     18.58 o 
  10   0   2       62.07       68.76     15.31 o 
  11   0   2       52.22       76.82     14.57 o 
  12   0   2        2.92        5.78     11.87 o 
  13   0   2        3.65        4.48      8.86 o 
 -14   1   2        5.69      -12.38     12.38 o 
 -13   1   2       54.61       51.58     16.34 o 
 -12   1   2       80.29      100.50     16.71 o 
 -11   1   2      276.94      335.26     20.43 o 
 -10   1   2      371.14      433.02     19.49 o 
  -9   1   2       23.64       15.24     10.30 o 
  -8   1   2      116.83      113.49      9.46 o 
  -7   1   2      125.79      134.99      8.07 o 
  -6   1   2      934.29      844.70     14.29 o 
  -5   1   2      182.10      198.63      6.96 o 
  -4   1   2    22408.64    20869.97    225.41 o 
  -3   1   2      214.70      203.39      3.80 o 
  -2   1   2     5058.61     4806.23     71.70 o 
  -1   1   2    17746.82    17193.83    175.99 o 
   0   1   2    40749.52    34860.96    759.68 o 
   1   1   2        8.36        4.77      1.01 o 
   2   1   2     2848.51     2743.56     17.94 o 
   3   1   2     1031.90     1013.13     10.44 o 
   4   1   2     5950.45     5581.81     38.50 o 
   5   1   2     1321.78     1365.44     19.41 o 
   6   1   2      493.70      519.78     14.22 o 
   7   1   2      261.97      255.01     13.33 o 
   8   1   2       66.03       61.08     11.67 o 
   9   1   2      298.60      299.92     19.05 o 
  10   1   2        1.59       -6.27     14.93 o 
  11   1   2       16.76       26.04     14.92 o 
  12   1   2        6.90        7.43     12.11 o 
  13   1   2       11.06       19.59      8.85 o 
 -14   2   2        0.19       -1.42     10.67 o 
 -13   2   2       14.33        4.15     14.75 o 
 -12   2   2        1.22      -10.67     16.05 o 
 -11   2   2      166.73      202.00     17.73 o 
 -10   2   2       74.10       72.15     14.43 o 
  -9   2   2     1003.87     1034.83     22.73 o 
  -8   2   2       18.84       26.39      7.87 o 
  -7   2   2       51.27       62.83      6.79 o 
  -6   2   2      106.33       90.60      6.61 o 
  -5   2   2       46.89       53.16      4.93 o 
  -4   2   2     1329.55     1250.76     13.99 o 
  -3   2   2    16778.42    16292.35    163.10 o 
  -2   2   2     2795.94     3098.41     17.06 o 
  -1   2   2     2844.92     2714.01     15.55 o 
   0   2   2     2969.84     2666.13     24.58 o 
   1   2   2     1663.76     1590.82     17.68 o 
   2   2   2      899.34      952.43     10.73 o 
   3   2   2     1577.26     1715.38     17.62 o 
   4   2   2      529.08      552.13     12.25 o 
   5   2   2     3296.31     3201.76     31.44 o 
   6   2   2      278.60      235.41     10.46 o 
   7   2   2       43.41       38.45      9.21 o 
   8   2   2      105.59       75.29     12.58 o 
   9   2   2      226.24      274.62     19.54 o 
  10   2   2      138.80      111.22     17.68 o 
  11   2   2       25.29       37.99     15.20 o 
  12   2   2       10.70       -7.01     13.64 o 
  13   2   2       13.30        0.00      8.74 o 
 -14   3   2        4.00       12.82     10.62 o 
 -13   3   2       56.80       43.21     15.28 o 
 -12   3   2       21.82       -3.17     16.55 o 
 -11   3   2      253.98      274.22     19.91 o 
 -10   3   2      370.28      394.28     19.44 o 
  -9   3   2       78.06      104.16     11.23 o 
  -8   3   2       23.00       35.97      7.78 o 
  -7   3   2      247.09      244.28      9.64 o 
  -6   3   2     2425.62     2409.38     23.56 o 
  -5   3   2      469.74      423.39      9.75 o 
  -4   3   2      185.44      161.59      7.66 o 
  -3   3   2      961.59      922.32      9.78 o 
  -2   3   2     3101.18     2923.08     19.43 o 
  -1   3   2    77903.17    75392.73    307.33 o 
   0   3   2    10097.52     9802.04     86.08 o 
   1   3   2     1487.85     1459.44     12.31 o 
   2   3   2      983.42     1020.41     16.06 o 
   3   3   2      527.25      531.04     14.21 o 
   4   3   2     3829.97     3824.11     33.39 o 
   5   3   2      897.30      857.76     14.50 o 
   6   3   2      882.09      851.39     17.66 o 
   7   3   2      369.44      359.38     13.97 o 
   8   3   2      160.45      150.99     13.95 o 
   9   3   2      298.52      332.12     19.44 o 
  10   3   2       43.17       56.88     15.88 o 
  11   3   2        5.10       -0.63     15.03 o 
  12   3   2       16.97       20.06     13.26 o 
  13   3   2        0.71        5.24      9.21 o 
 -14   4   2        6.71       10.55     10.59 o 
 -13   4   2       26.15       32.61     14.87 o 
 -12   4   2       19.34       27.75     17.45 o 
 -11   4   2       24.02       42.26     15.74 o 
 -10   4   2      663.78      718.59     23.84 o 
  -9   4   2      326.62      332.54     15.74 o 
  -8   4   2      222.67      238.25     11.87 o 
  -7   4   2       94.03       61.11      7.06 o 
  -6   4   2      292.42      322.36      9.89 o 
  -5   4   2      509.61      486.69     10.66 o 
  -4   4   2     4360.79     4162.80     26.11 o 
  -3   4   2     2045.49     2076.08     17.21 o 
  -2   4   2     9494.46     9467.30    139.99 o 
  -1   4   2     2434.36     2482.97     16.89 o 
   0   4   2      181.71      181.74      4.01 o 
   1   4   2     4031.62     4004.93     23.29 o 
   2   4   2     3429.29     3475.26     21.62 o 
   3   4   2     3510.33     3374.02     28.30 o 
   4   4   2      443.41      479.68     12.03 o 
   5   4   2       17.07       22.77      6.98 o 
   6   4   2      460.05      425.10     13.95 o 
   7   4   2      203.41      235.54     12.60 o 
   8   4   2      645.07      716.13     22.21 o 
   9   4   2      279.80      353.47     20.55 o 
  10   4   2      201.99      209.80     20.18 o 
  11   4   2       17.27       -3.79     15.30 o 
  12   4   2       31.28       25.64     13.66 o 
  13   4   2       28.98       10.22      9.93 o 
 -14   5   2        2.14      -10.37     10.37 o 
 -13   5   2        9.58       -7.77     13.41 o 
 -12   5   2       84.72       78.16     18.31 o 
 -11   5   2      261.82      340.79     20.70 o 
 -10   5   2       48.43       46.57     14.38 o 
  -9   5   2      761.08      843.81     21.79 o 
  -8   5   2      502.99      500.85     14.82 o 
  -7   5   2      131.06      115.97      7.40 o 
  -6   5   2      480.49      474.99     11.81 o 
  -5   5   2      444.54      410.35     10.52 o 
  -4   5   2     1935.31     1720.24     21.76 o 
  -3   5   2     2076.49     1758.61     16.67 o 
  -2   5   2     6961.45     5921.05    118.20 o 
  -1   5   2     6560.30     6551.05    121.10 o 
   0   5   2     6475.44     5521.38     79.83 o 
   1   5   2      193.00      194.04      4.52 o 
   2   5   2      138.23      121.50      6.17 o 
   3   5   2      257.85      283.62      9.04 o 
   4   5   2     4261.21     4078.63     31.00 o 
   5   5   2       46.87       75.04      8.01 o 
   6   5   2      186.08      198.07     12.55 o 
   7   5   2      641.06      698.10     19.16 o 
   8   5   2      283.63      295.74     17.36 o 
   9   5   2       71.42      103.38     15.50 o 
  10   5   2       82.83      106.66     17.45 o 
  11   5   2        6.84       30.15     13.66 o 
  12   5   2       10.21        5.46     12.81 o 
 -14   6   2        4.17       -1.19      9.42 o 
 -13   6   2       22.95       17.71     13.50 o 
 -12   6   2       25.94       38.22     16.25 o 
 -11   6   2      307.38      315.04     21.38 o 
 -10   6   2      153.57      167.72     16.21 o 
  -9   6   2       22.63       21.61     11.83 o 
  -8   6   2      107.91       97.07      9.52 o 
  -7   6   2      128.59      145.12      8.81 o 
  -6   6   2     1102.46     1163.16     18.34 o 
  -5   6   2      215.63      234.77      8.98 o 
  -4   6   2     4196.30     3823.04     26.69 o 
  -3   6   2      230.56      257.67      5.66 o 
  -2   6   2     1314.02     1245.18     14.07 o 
  -1   6   2      356.49      360.02      9.33 o 
   0   6   2     4058.77     3904.41     83.23 o 
   1   6   2      116.72      133.95      5.94 o 
   2   6   2     2442.71     2278.44     20.74 o 
   3   6   2      330.17      300.95      9.13 o 
   4   6   2      903.56      938.60     16.39 o 
   5   6   2      161.87      190.04     10.01 o 
   6   6   2      317.02      315.03     14.76 o 
   7   6   2      216.74      193.35     13.42 o 
   8   6   2      401.94      466.16     19.56 o 
   9   6   2       20.61       27.88     14.24 o 
  10   6   2       17.86       31.48     15.81 o 
  11   6   2       20.17        3.14     15.36 o 
  12   6   2       41.93       47.40     12.67 o 
 -14   7   2       24.37        1.10      9.15 o 
 -13   7   2       45.42       37.56     12.24 o 
 -12   7   2       59.93       70.08     17.08 o 
 -11   7   2      133.39      144.51     19.19 o 
 -10   7   2      320.52      395.96     21.08 o 
  -9   7   2      406.67      444.06     17.73 o 
  -8   7   2       35.14       46.10      9.12 o 
  -7   7   2      700.23      668.36     15.68 o 
  -6   7   2      169.73      126.63      8.37 o 
  -5   7   2     1688.75     1508.42     19.40 o 
  -4   7   2     3657.57     3689.69     27.26 o 
  -3   7   2      811.06      813.55     14.08 o 
  -2   7   2      570.07      547.17     10.23 o 
  -1   7   2     1438.65     1397.21     18.02 o 
   0   7   2     7192.35     7507.26    104.32 o 
   1   7   2     1493.70     1540.13     16.91 o 
   2   7   2      747.20      884.66      9.76 o 
   3   7   2     1069.67      938.62     15.39 o 
   4   7   2      211.76      206.69      9.71 o 
   5   7   2      493.77      508.43     14.26 o 
   6   7   2       26.21       41.36      9.17 o 
   7   7   2      291.74      314.52     15.37 o 
   8   7   2      350.12      370.96     19.41 o 
   9   7   2      124.12      152.67     16.12 o 
  10   7   2       14.08       12.94     15.24 o 
  11   7   2       35.08       69.03     15.37 o 
  12   7   2       10.94      -13.70     13.70 o 
 -14   8   2       14.48       13.07      8.44 o 
 -13   8   2        1.16       13.18     10.89 o 
 -12   8   2        9.56       -2.42     14.22 o 
 -11   8   2       59.88       55.39     16.12 o 
 -10   8   2      237.49      257.34     19.75 o 
  -9   8   2      578.03      623.49     21.75 o 
  -8   8   2      313.90      333.28     14.40 o 
  -7   8   2       99.37      120.30      8.85 o 
  -6   8   2       13.64        8.87      2.90 o 
  -5   8   2      380.62      356.14     12.57 o 
  -4   8   2    14981.21    14628.47    234.82 o 
  -3   8   2     1279.53     1236.03     17.72 o 
  -2   8   2      291.36      256.12      9.81 o 
  -1   8   2      408.20      391.58     11.05 o 
   0   8   2     1762.43     1633.43     12.52 o 
   1   8   2     1153.78     1188.43     13.79 o 
   2   8   2     2217.51     2297.91     22.24 o 
   3   8   2      215.81      222.73      8.80 o 
   4   8   2       21.27       30.95      6.51 o 
   5   8   2       31.42       41.33      8.11 o 
   6   8   2      642.50      616.76     17.32 o 
   7   8   2       94.64      116.55     12.60 o 
   8   8   2      938.28     1015.79     26.65 o 
   9   8   2       74.63       64.45     14.19 o 
  10   8   2       43.03       56.91     16.71 o 
  11   8   2        1.25        7.43     13.02 o 
  12   8   2       25.40       37.14     11.37 o 
 -14   9   2        4.54        4.44      7.02 o 
 -13   9   2       30.67       24.69     11.26 o 
 -12   9   2       42.90       11.18     15.60 o 
 -11   9   2       47.73       61.65     16.60 o 
 -10   9   2      133.38      115.82     17.14 o 
  -9   9   2      206.59      179.74     15.93 o 
  -8   9   2      441.37      394.54     15.87 o 
  -7   9   2      199.18      179.44     10.52 o 
  -6   9   2       94.23       78.26      7.84 o 
  -5   9   2     4026.45     4033.23     32.15 o 
  -4   9   2     5113.91     5184.74     34.78 o 
  -3   9   2     1074.27      985.04     17.11 o 
  -2   9   2      840.26      927.37     12.21 o 
  -1   9   2     3094.56     3025.37     27.56 o 
   0   9   2      528.10      426.89      9.43 o 
   1   9   2      955.78      871.64     14.45 o 
   2   9   2     1185.17     1130.12     17.13 o 
   3   9   2      369.49      442.84      8.10 o 
   4   9   2      351.40      437.31      9.24 o 
   5   9   2       71.67       72.77      8.50 o 
   6   9   2      245.84      255.74     15.92 o 
   7   9   2      107.07       92.57     13.87 o 
   8   9   2      261.30      277.85     18.50 o 
   9   9   2       37.32       61.93     14.40 o 
  10   9   2       48.49       60.78     15.67 o 
  11   9   2       15.07       22.09     14.06 o 
  12   9   2       29.42       14.93     12.45 o 
 -13  10   2        2.29        4.66      9.11 o 
 -12  10   2       54.15       48.60     13.93 o 
 -11  10   2       84.77       61.06     16.66 o 
 -10  10   2      202.56      181.22     17.99 o 
  -9  10   2      217.69      233.98     16.86 o 
  -8  10   2       57.42       47.42     10.74 o 
  -7  10   2      551.93      537.73     15.91 o 
  -6  10   2      836.85      769.06     16.80 o 
  -5  10   2      485.69      472.55     14.60 o 
  -4  10   2      408.23      455.41     12.57 o 
  -3  10   2     6632.39     6165.67     41.06 o 
  -2  10   2     1194.58     1024.18     15.71 o 
  -1  10   2     1069.25     1186.77     14.37 o 
   0  10   2      416.53      380.12      9.17 o 
   1  10   2     1555.52     1713.33     20.39 o 
   2  10   2     2427.59     2378.88     26.95 o 
   3  10   2      297.61      294.51     10.83 o 
   4  10   2      298.09      262.48     11.15 o 
   5  10   2      398.77      464.26     14.84 o 
   6  10   2      983.34     1051.59     23.33 o 
   7  10   2      747.44      705.74     21.71 o 
   8  10   2       66.57      104.29     15.78 o 
   9  10   2      101.90      106.77     15.32 o 
  10  10   2       32.68       14.89     15.10 o 
  11  10   2        3.39      -15.07     15.07 o 
  12  10   2        6.80       15.78     11.61 o 
 -13  11   2       16.06       15.59      8.28 o 
 -12  11   2        6.28       21.33     11.99 o 
 -11  11   2       32.43       28.93     14.91 o 
 -10  11   2       65.30       84.13     16.53 o 
  -9  11   2       95.01      109.23     15.62 o 
  -8  11   2      205.96      213.98     14.67 o 
  -7  11   2       34.09       44.72      9.62 o 
  -6  11   2      415.73      429.67     14.37 o 
  -5  11   2     2269.28     2435.14     26.99 o 
  -4  11   2     1384.16     1339.05     20.13 o 
  -3  11   2     2193.94     2088.56     23.60 o 
  -2  11   2     1796.13     1804.11     23.07 o 
  -1  11   2     1479.30     1428.37     18.85 o 
   0  11   2      585.18      564.11     15.20 o 
   1  11   2       60.11       42.68      6.55 o 
   2  11   2      290.20      281.37      9.76 o 
   3  11   2      127.10      119.06      8.41 o 
   4  11   2      921.45     1020.92     17.65 o 
   5  11   2      352.81      355.94     14.36 o 
   6  11   2      336.88      315.46     18.19 o 
   7  11   2       31.99       32.44     12.85 o 
   8  11   2      587.39      660.63     23.00 o 
   9  11   2       46.34       57.35     14.30 o 
  10  11   2       25.93       34.78     15.62 o 
  11  11   2       11.86       25.23     13.04 o 
  12  11   2       21.35       -5.68     12.88 o 
 -13  12   2        3.32        7.07      7.72 o 
 -12  12   2        5.67       10.92     11.55 o 
 -11  12   2       54.21       53.33     14.76 o 
 -10  12   2       38.38       43.67     14.67 o 
  -9  12   2      144.08      182.42     16.62 o 
  -8  12   2      258.08      257.84     16.40 o 
  -7  12   2       88.92       99.31     12.16 o 
  -6  12   2      275.56      241.52     10.62 o 
  -5  12   2       45.48       44.28     11.62 o 
  -4  12   2      571.38      601.47     15.45 o 
  -3  12   2       79.14       62.02      9.60 o 
  -2  12   2     2124.74     2066.38     23.69 o 
  -1  12   2     1003.31      963.32     16.83 o 
   0  12   2     2080.72     2150.76     17.00 o 
   1  12   2      306.57      339.23     11.41 o 
   2  12   2      506.90      539.59     13.66 o 
   3  12   2      146.95      139.62      9.16 o 
   4  12   2       16.31        2.01      7.48 o 
   5  12   2       66.27       70.82     11.09 o 
   6  12   2      787.99      659.74     20.89 o 
   7  12   2       59.64       66.91     13.28 o 
   8  12   2       32.44       24.18     15.11 o 
   9  12   2       59.97       53.93     14.77 o 
  10  12   2        6.15       -3.72     14.43 o 
  11  12   2       12.73       29.57     13.29 o 
  12  12   2        0.55      -10.62     11.98 o 
 -13  13   2        7.26       10.48      6.95 o 
 -12  13   2       36.25       46.44     10.30 o 
 -11  13   2        2.60        2.93     13.17 o 
 -10  13   2       41.42       68.99     15.83 o 
  -9  13   2        8.11      -14.52     14.52 o 
  -8  13   2       91.55      107.16     14.29 o 
  -7  13   2      279.81      280.70     15.34 o 
  -6  13   2       57.63       73.00      9.16 o 
  -5  13   2      659.92      633.55     16.51 o 
  -4  13   2     1633.68     1516.61     22.09 o 
  -3  13   2     1800.98     1825.02     23.87 o 
  -2  13   2      893.43     1026.30     18.71 o 
  -1  13   2      646.81      681.11     15.11 o 
   0  13   2      600.85      508.35      9.94 o 
   1  13   2       11.82       17.25      6.68 o 
   2  13   2      415.63      420.80     12.21 o 
   3  13   2       13.10       16.81      7.47 o 
   4  13   2       54.70       55.86      8.68 o 
   5  13   2       71.19       51.37     10.85 o 
   6  13   2      912.29      861.76     23.21 o 
   7  13   2      225.82      208.44     16.87 o 
   8  13   2       26.37       48.46     13.40 o 
   9  13   2       40.16       36.57     15.46 o 
  10  13   2        4.33      -10.46     13.48 o 
  11  13   2       13.00       -8.72     14.00 o 
 -13  14   2        1.35        4.54      6.17 o 
 -12  14   2       14.42       16.43      8.92 o 
 -11  14   2       30.29       34.14     12.21 o 
 -10  14   2      168.67      183.76     19.47 o 
  -9  14   2       20.39       12.39     15.20 o 
  -8  14   2      369.89      413.99     20.94 o 
  -7  14   2        2.67        4.14     10.87 o 
  -6  14   2      128.40      125.88     11.65 o 
  -5  14   2       48.14       47.08      9.73 o 
  -4  14   2      567.48      504.80     15.61 o 
  -3  14   2     1410.36     1475.26     23.00 o 
  -2  14   2     1475.32     1502.79     22.49 o 
  -1  14   2      236.61      217.48     10.84 o 
   0  14   2     1196.62     1295.79     14.95 o 
   1  14   2      402.30      407.99     11.95 o 
   2  14   2       10.90       13.11      7.05 o 
   3  14   2      363.81      356.82     13.42 o 
   4  14   2      180.11      202.33     12.62 o 
   5  14   2      456.38      447.24     18.31 o 
   6  14   2      577.57      567.68     21.48 o 
   7  14   2      261.39      276.69     18.81 o 
   8  14   2        7.98       23.13     12.75 o 
   9  14   2      170.07      168.71     18.48 o 
  10  14   2        0.41       -9.78     14.61 o 
  11  14   2       78.75       39.02     14.76 o 
 -12  15   2       39.92       19.06      8.23 o 
 -11  15   2       23.24       22.26     10.96 o 
 -10  15   2       17.73       24.60     14.39 o 
  -9  15   2      262.74      250.41     20.06 o 
  -8  15   2      269.64      307.88     19.83 o 
  -7  15   2      106.23      117.46     13.96 o 
  -6  15   2      122.99      144.32     12.94 o 
  -5  15   2      117.34      124.12     11.05 o 
  -4  15   2       15.32      -14.37     14.37 o 
  -3  15   2      188.85      185.63     10.81 o 
  -2  15   2      232.77      226.22     11.46 o 
  -1  15   2      215.29      207.67     10.95 o 
   0  15   2      569.47      643.64     23.99 o 
   1  15   2      106.67       99.31      9.09 o 
   2  15   2        7.71        2.01      7.77 o 
   3  15   2      383.35      401.89     15.09 o 
   4  15   2       40.56       50.07     10.41 o 
   5  15   2      338.56      390.37     16.65 o 
   6  15   2      200.16      212.61     16.25 o 
   7  15   2      307.59      264.29     18.79 o 
   8  15   2       20.51       37.42     13.57 o 
   9  15   2       13.35       32.09     13.69 o 
  10  15   2       13.55       -7.19     14.56 o 
  11  15   2        1.88       14.80     11.90 o 
 -12  16   2        3.89       -2.59      7.03 o 
 -11  16   2       53.24       30.06     11.55 o 
 -10  16   2       54.56       45.30     13.57 o 
  -9  16   2       42.96       27.40     15.32 o 
  -8  16   2      107.45      148.25     17.69 o 
  -7  16   2      144.88      171.99     16.65 o 
  -6  16   2      199.73      233.74     15.10 o 
  -5  16   2      112.18      105.83     13.28 o 
  -4  16   2      284.44      288.49     14.72 o 
  -3  16   2       29.22       24.28     10.39 o 
  -2  16   2       11.68       23.34      8.22 o 
  -1  16   2      359.72      384.79     12.32 o 
   0  16   2      439.76      453.76     11.07 o 
   1  16   2      465.00      501.59     15.73 o 
   2  16   2       61.97       46.12      8.99 o 
   3  16   2       80.09       74.97     10.53 o 
   4  16   2      398.22      412.40     17.10 o 
   5  16   2       60.48       46.69     13.58 o 
   6  16   2       25.17       18.07     13.49 o 
   7  16   2       21.84       40.50     12.98 o 
   8  16   2        3.64       -9.94     13.06 o 
   9  16   2        0.21        2.41     14.53 o 
  10  16   2       24.18       34.03     13.28 o 
  11  16   2        0.61       15.31     11.48 o 
 -12  17   2        7.30        2.26      6.42 o 
 -11  17   2       38.70       31.41      9.14 o 
 -10  17   2       31.82       26.16      8.42 o 
  -9  17   2       46.11       48.81     14.24 o 
  -8  17   2       46.73       69.15     15.77 o 
  -7  17   2       32.68       50.00     13.52 o 
  -6  17   2        9.34       18.25     12.37 o 
  -5  17   2      119.08      137.07     13.52 o 
  -4  17   2      176.01      138.06     18.47 o 
  -3  17   2      738.26      791.51     19.95 o 
  -2  17   2      167.60      181.19     12.64 o 
  -1  17   2      565.18      580.54     17.71 o 
   0  17   2       90.54       75.85      7.78 o 
   1  17   2       17.64       12.90      9.85 o 
   2  17   2      146.87      133.07     12.61 o 
   3  17   2       19.40       22.72     10.88 o 
   4  17   2      154.22      130.18     13.78 o 
   5  17   2      166.62      159.34     15.44 o 
   6  17   2       24.85        8.40     13.20 o 
   7  17   2       35.19       34.83     13.19 o 
   8  17   2       67.01       44.26     14.89 o 
   9  17   2        7.36       -6.56     13.37 o 
  10  17   2       16.59       10.82     13.28 o 
 -12  18   2        7.04        4.89      5.07 o 
 -11  18   2        3.01        4.20      7.58 o 
 -10  18   2       11.16       11.50     10.22 o 
  -9  18   2       51.79       57.22     13.99 o 
  -8  18   2       42.00       41.15     15.42 o 
  -7  18   2       85.10       98.99     15.88 o 
  -6  18   2       16.79       37.39     12.47 o 
  -5  18   2      123.85       93.23     15.97 o 
  -4  18   2       67.44       63.99     14.83 o 
  -3  18   2      520.65      508.38     20.93 o 
  -2  18   2      525.54      516.39     18.69 o 
  -1  18   2      132.21       95.22     13.20 o 
   0  18   2      328.44      313.87     12.80 o 
   1  18   2        2.86       18.39     10.03 o 
   2  18   2      144.43      158.59     12.96 o 
   3  18   2       45.24       61.58     11.72 o 
   4  18   2      229.20      204.54     15.96 o 
   5  18   2       56.84       74.10     13.57 o 
   6  18   2       46.52       44.48     14.59 o 
   7  18   2       57.53       22.87     14.31 o 
   8  18   2       52.32       21.78     14.50 o 
   9  18   2        0.93       11.07     12.60 o 
  10  18   2        0.45       24.57     11.77 o 
 -11  19   2        4.98       -6.77      6.77 o 
 -10  19   2        8.35        5.89      8.87 o 
  -9  19   2      102.73       79.77     14.51 o 
  -8  19   2       48.58       48.64     15.15 o 
  -7  19   2       18.56        3.73     15.33 o 
  -6  19   2       21.99       14.66     14.66 o 
  -5  19   2       51.18       66.59     16.77 o 
  -4  19   2       28.32       24.69      7.19 o 
  -3  19   2      308.65      309.38     19.75 o 
  -2  19   2       30.10       31.20      9.12 o 
  -1  19   2      588.46      636.78     21.30 o 
   0  19   2      227.27      201.11     18.65 o 
   1  19   2      361.23      384.62     17.81 o 
   2  19   2        9.46       -2.70     11.20 o 
   3  19   2      132.89      140.21     13.72 o 
   4  19   2      185.71      200.84     15.28 o 
   5  19   2      203.62      210.42     17.00 o 
   6  19   2       98.67       80.30     14.87 o 
   7  19   2       28.80       55.44     14.70 o 
   8  19   2        0.53       -8.12     13.57 o 
   9  19   2       29.93       34.36     12.53 o 
  10  19   2       18.25       24.35     11.61 o 
 -11  20   2       19.47        6.72      5.69 o 
 -10  20   2        1.91       -5.76      7.75 o 
  -9  20   2       16.48       10.03     10.45 o 
  -8  20   2       67.33       54.83     14.62 o 
  -7  20   2        4.29       10.58     15.05 o 
  -6  20   2        2.23       -1.21     14.10 o 
  -5  20   2      148.21      135.68     17.94 o 
  -4  20   2        3.25      -15.30     15.30 o 
  -3  20   2       10.92      -21.60     21.60 o 
  -2  20   2      766.77      759.56     26.87 o 
  -1  20   2      207.96      175.58     17.06 o 
   0  20   2      128.07      131.83     25.94 o 
   1  20   2      208.06      217.12     16.43 o 
   2  20   2      247.49      272.67     17.35 o 
   3  20   2       12.66       13.62     11.84 o 
   4  20   2       13.15      -10.01     12.85 o 
   5  20   2       34.06       28.52     13.45 o 
   6  20   2       97.96       92.37     15.44 o 
   7  20   2       11.36       17.25     12.41 o 
   8  20   2       16.89       17.01     12.18 o 
   9  20   2        4.63       -8.08     11.87 o 
 -10  21   2        4.39       -7.04      7.04 o 
  -9  21   2        0.79       -9.30      9.30 o 
  -8  21   2       16.51        0.00     12.49 o 
  -7  21   2       22.26       -2.96     14.32 o 
  -6  21   2       79.49       66.22     15.12 o 
  -5  21   2       72.49       54.35     18.03 o 
  -4  21   2       25.35       12.00     16.61 o 
  -3  21   2      181.44      224.44     19.21 o 
  -2  21   2      695.14      827.20     26.32 o 
  -1  21   2      170.83      197.63     17.95 o 
   0  21   2       46.08       56.95     10.51 o 
   1  21   2       14.27       15.60      4.81 o 
   2  21   2       81.99       89.28     15.24 o 
   3  21   2      115.89      118.83     16.12 o 
   4  21   2       10.66       19.66     13.49 o 
   5  21   2       20.44       47.04     12.44 o 
   6  21   2       41.13       31.16     14.35 o 
   7  21   2        5.04        2.81     11.75 o 
   8  21   2       17.47       16.87     12.12 o 
   9  21   2        3.07       27.28     10.66 o 
 -10  22   2        5.16        4.64      5.40 o 
  -9  22   2       10.90       10.89      7.60 o 
  -8  22   2        5.69      -10.50     10.50 o 
  -7  22   2       14.15       16.85     12.28 o 
  -6  22   2       13.45       10.77     13.63 o 
  -5  22   2        7.16      -15.80     15.80 o 
  -4  22   2       35.68       17.93     16.44 o 
  -3  22   2      477.04      489.96     26.52 o 
  -2  22   2       36.87       30.59      9.47 o 
  -1  22   2       64.49       66.72     16.53 o 
   0  22   2      363.37      443.18     15.05 o 
   1  22   2       69.65       65.47     13.76 o 
   2  22   2       11.09        4.34     14.24 o 
   3  22   2       99.66      101.27     15.19 o 
   4  22   2       52.06       41.26     13.18 o 
   5  22   2       17.87       24.08     13.34 o 
   6  22   2        8.09       18.92     13.76 o 
   7  22   2       11.09       21.12     12.13 o 
   8  22   2       11.72        7.69     11.45 o 
 -10  23   2       21.03        8.02      4.92 o 
  -9  23   2        1.60       -1.47      6.34 o 
  -8  23   2        1.45        2.68      8.52 o 
  -7  23   2        1.37       -2.85     10.89 o 
  -6  23   2        4.75        9.34     12.17 o 
  -5  23   2       10.18       15.31     13.97 o 
  -4  23   2        3.16      -16.72     16.72 o 
  -3  23   2       51.09       44.42     12.75 o 
  -2  23   2       58.57       41.25     16.66 o 
  -1  23   2      101.74       89.34     15.94 o 
   0  23   2       62.42       65.78     11.34 o 
   1  23   2      180.85      167.53     16.09 o 
   2  23   2        4.23       12.29     12.85 o 
   3  23   2      146.89      164.74     17.45 o 
   4  23   2        0.79       -1.10     11.96 o 
   5  23   2       11.16       10.97     12.99 o 
   6  23   2        8.77       -0.50     12.21 o 
   7  23   2       26.35       42.81     11.24 o 
   8  23   2       26.63       31.28     11.36 o 
  -9  24   2        8.66        2.44      5.38 o 
  -8  24   2       24.80       19.64      7.53 o 
  -7  24   2        0.38        3.68      9.39 o 
  -6  24   2       14.09       27.66     10.99 o 
  -5  24   2       14.71       -1.06     12.85 o 
  -4  24   2       14.63        9.75     13.98 o 
  -3  24   2       92.44       92.14     19.13 o 
  -2  24   2       15.85      -19.20     19.20 o 
  -1  24   2       56.25       60.59     15.31 o 
   0  24   2       18.47       16.32     10.57 o 
   1  24   2       74.96       80.72     14.72 o 
   2  24   2       47.67       39.10     13.61 o 
   3  24   2        8.87        7.17     12.74 o 
   4  24   2       12.78       27.05     12.05 o 
   5  24   2       19.76       18.37     11.47 o 
   6  24   2        7.24        0.00     11.59 o 
   7  24   2        6.04        6.59     10.64 o 
  -8  25   2        4.74        6.12      5.72 o 
  -7  25   2        3.35       -4.09      8.03 o 
  -6  25   2        4.50       -9.55      9.55 o 
  -5  25   2        1.48      -10.31     10.31 o 
  -4  25   2        4.13      -13.41     13.41 o 
  -3  25   2       16.66      -17.37     17.37 o 
  -2  25   2       74.71       55.41     15.70 o 
  -1  25   2       10.99       -3.40     14.11 o 
   0  25   2       13.56       16.64      9.45 o 
   1  25   2       18.78        9.37     12.32 o 
   2  25   2        6.30        1.05     11.46 o 
   3  25   2       13.62       27.40     11.08 o 
   4  25   2       13.95        4.61     11.27 o 
   5  25   2        8.53        9.25     11.04 o 
   6  25   2        3.75       21.61      8.98 o 
   7  25   2       24.60       10.62      9.95 o 
  -8  26   2       21.55       10.07      5.10 o 
  -7  26   2       27.01       10.59      6.79 o 
  -6  26   2       54.98       53.14      9.20 o 
  -5  26   2        1.25       -2.45      9.61 o 
  -4  26   2        8.53       11.85     10.83 o 
  -3  26   2       12.84       29.51     11.42 o 
  -2  26   2        9.99      -15.53     15.53 o 
  -1  26   2       27.62       35.42     13.19 o 
   0  26   2       25.00       33.41     10.15 o 
   1  26   2        4.26       -1.03     10.61 o 
   2  26   2        5.23       -0.49     11.31 o 
   3  26   2        4.31       17.05     10.47 o 
   4  26   2        9.82       -4.69      9.81 o 
   5  26   2        1.20        0.90      8.92 o 
   6  26   2        4.13        9.90      8.72 o 
  -7  27   2        7.43       12.33      5.00 o 
  -6  27   2       33.23       19.15      7.48 o 
  -5  27   2       13.49        3.70      7.96 o 
  -4  27   2        1.50      -10.46     10.46 o 
  -3  27   2        8.41      -10.01     10.01 o 
  -2  27   2        7.31        4.91      9.83 o 
  -1  27   2        1.15      -11.68     11.68 o 
   0  27   2       34.83       23.42      8.12 o 
   1  27   2        6.92        9.71     10.49 o 
   2  27   2       10.83       -0.46     10.01 o 
   3  27   2       12.12       24.86      9.82 o 
   4  27   2        2.69        3.30      9.06 o 
   5  27   2       12.05        5.45      8.43 o 
  -6  28   2        7.10       -3.67      5.62 o 
  -5  28   2       12.47       15.07      6.32 o 
  -4  28   2       67.52       69.12      7.23 o 
  -3  28   2        7.73       -7.75      7.89 o 
  -2  28   2        1.87       -4.58      9.07 o 
  -1  28   2       15.80       -8.32      9.66 o 
   0  28   2        6.32        3.82      6.66 o 
   1  28   2       11.37        3.23      9.06 o 
   2  28   2        7.14        7.11      8.20 o 
   3  28   2        1.99        2.30      8.53 o 
   4  28   2        8.99        8.31      7.41 o 
  -5  29   2        3.30       -5.51      5.51 o 
  -4  29   2        0.46       -6.57      6.57 o 
  -3  29   2        4.64       -6.09      6.66 o 
  -2  29   2        8.25       -8.01      8.01 o 
  -1  29   2       12.07       -5.63      8.43 o 
   0  29   2       22.88       24.76      6.15 o 
   1  29   2        1.21       -0.33      8.10 o 
   2  29   2        8.35       12.79      7.01 o 
   3  29   2       19.03       14.61      6.72 o 
  -3  30   2        1.40       -5.73      5.73 o 
  -2  30   2       20.41       24.09      6.82 o 
  -1  30   2        1.26       -7.25      7.25 o 
   0  30   2       39.05        1.37     34.43 o 
   1  30   2       12.31        8.26      6.66 o 
   2  30   2        6.06        8.47      5.88 o 
 -15   0   3        3.95       -9.63      9.63 o 
 -14   0   3       42.99       29.69     13.31 o 
 -13   0   3       28.56       46.32     15.42 o 
 -12   0   3        1.56        2.43     14.79 o 
 -11   0   3        5.84       10.15     12.86 o 
 -10   0   3        3.67       21.84     10.39 o 
  -9   0   3      433.51      477.60     15.84 o 
  -8   0   3      164.60      164.46      9.03 o 
  -7   0   3       43.21       37.18      6.21 o 
  -6   0   3        1.09       -3.50      4.59 o 
  -5   0   3       65.26       82.56      5.29 o 
  -4   0   3     2051.59     2141.12     17.74 o 
  -3   0   3      994.91      864.53     10.99 o 
  -2   0   3      876.35      842.57      9.03 o 
  -1   0   3     3487.71     3326.74     20.92 o 
   0   0   3     8463.10     8007.11    101.51 o 
   1   0   3       30.49       21.86      3.95 o 
   2   0   3     3513.60     3520.02     25.03 o 
   3   0   3     1048.79     1006.17     12.42 o 
   4   0   3     2439.78     2218.27     26.78 o 
   5   0   3     3922.41     3864.16     32.95 o 
   6   0   3      225.41      233.50     11.79 o 
   7   0   3      415.24      366.67     15.89 o 
   8   0   3        0.41       23.86     12.20 o 
   9   0   3      434.27      442.77     22.68 o 
  10   0   3       13.47       53.76     14.93 o 
  11   0   3       26.81       35.67     13.14 o 
  12   0   3        0.27        9.09      9.75 o 
 -15   1   3        0.92       -9.67      9.67 o 
 -14   1   3        2.31       -4.23     12.96 o 
 -13   1   3      175.32      146.45     18.22 o 
 -12   1   3       73.22       96.50     15.61 o 
 -11   1   3      235.46      245.98     18.69 o 
 -10   1   3       17.56       16.59     11.80 o 
  -9   1   3       40.60       20.98      9.24 o 
  -8   1   3      154.64      181.16     10.25 o 
  -7   1   3      419.54      418.05     11.77 o 
  -6   1   3      103.71      108.77      6.60 o 
  -5   1   3       16.89       11.20      4.36 o 
  -4   1   3       82.41       92.94      3.70 o 
  -3   1   3     2751.14     2579.41     23.80 o 
  -2   1   3      638.05      693.81     13.93 o 
  -1   1   3     2824.87     2787.85     16.60 o 
   0   1   3     8221.05     8213.08    337.55 o 
   1   1   3     1204.73     1280.79     14.56 o 
   2   1   3     4805.15     5189.01     30.25 o 
   3   1   3     4778.28     4480.24     33.59 o 
   4   1   3     3181.87     3415.64     28.74 o 
   5   1   3       65.08       56.61      8.20 o 
   6   1   3      359.02      354.50     14.99 o 
   7   1   3       10.25       15.03     10.04 o 
   8   1   3       72.57       62.79     13.70 o 
   9   1   3       41.10       31.75     16.28 o 
  10   1   3       32.89       50.22     14.60 o 
  11   1   3        1.97      -13.18     13.18 o 
  12   1   3        0.12        3.57      9.99 o 
 -15   2   3        1.52       -9.47      9.47 o 
 -14   2   3       14.25       -5.72     13.21 o 
 -13   2   3       29.26       17.72     16.77 o 
 -12   2   3        8.96       12.91     14.96 o 
 -11   2   3      115.57       90.91     16.77 o 
 -10   2   3       72.30       68.91     12.52 o 
  -9   2   3       26.01       32.72      9.69 o 
  -8   2   3       23.14       29.63      7.41 o 
  -7   2   3       13.97        7.85      5.63 o 
  -6   2   3      444.44      531.49     11.94 o 
  -5   2   3      268.47      260.48      7.82 o 
  -4   2   3      847.42      797.47     12.82 o 
  -3   2   3     4337.70     4093.37     23.08 o 
  -2   2   3    21675.65    19289.33    200.81 o 
  -1   2   3     3469.93     3403.11     20.85 o 
   0   2   3     1162.11     1251.18     11.23 o 
   1   2   3      541.99      627.21     10.42 o 
   2   2   3      258.12      242.83      8.07 o 
   3   2   3     4356.10     3982.44     33.58 o 
   4   2   3     2175.97     2171.63     23.50 o 
   5   2   3     2048.80     2028.11     25.05 o 
   6   2   3      334.76      340.97     13.52 o 
   7   2   3       98.38       75.51     11.16 o 
   8   2   3      251.39      265.23     17.30 o 
   9   2   3      268.48      243.06     20.09 o 
  10   2   3       11.60       24.62     15.31 o 
  11   2   3        5.68        8.30     13.39 o 
  12   2   3        3.33       -0.43     10.30 o 
 -14   3   3       29.90       -1.00     12.44 o 
 -13   3   3        4.66       12.11     15.40 o 
 -12   3   3      196.87      204.74     19.12 o 
 -11   3   3        6.92       21.51     13.52 o 
 -10   3   3        9.68       20.23     11.32 o 
  -9   3   3       13.46        7.52      9.08 o 
  -8   3   3      241.33      249.06     11.16 o 
  -7   3   3       23.79       21.47      6.09 o 
  -6   3   3     1062.83     1178.00     17.05 o 
  -5   3   3     2394.57     2090.10     20.04 o 
  -4   3   3     2091.48     1970.38     20.74 o 
  -3   3   3     1319.81     1203.67     13.28 o 
  -2   3   3     4759.23     5182.58    107.20 o 
  -1   3   3     4603.37     4413.59     24.16 o 
   0   3   3     8272.08     7457.08    164.08 o 
   1   3   3      830.37      746.35     11.53 o 
   2   3   3     2780.31     2913.37     23.18 o 
   3   3   3     1097.29     1129.40     19.96 o 
   4   3   3      239.33      205.42      9.49 o 
   5   3   3      324.99      382.87     12.64 o 
   6   3   3       85.97       81.26     10.48 o 
   7   3   3       36.49       21.06     10.60 o 
   8   3   3      272.02      295.79     18.75 o 
   9   3   3       31.97       19.59     15.26 o 
  10   3   3       67.87      102.56     17.29 o 
  11   3   3       27.19       35.63     13.43 o 
  12   3   3        5.69       12.43     10.37 o 
 -14   4   3       21.17       33.58     11.89 o 
 -13   4   3       20.61        0.00     15.35 o 
 -12   4   3      210.42      218.34     21.24 o 
 -11   4   3       21.85       15.19     14.88 o 
 -10   4   3        8.17       -6.59     12.01 o 
  -9   4   3       46.37       29.64      9.22 o 
  -8   4   3      121.15      101.16      8.65 o 
  -7   4   3      550.72      429.25     12.22 o 
  -6   4   3     2199.64     2380.57     23.80 o 
  -5   4   3      975.03      830.22     13.43 o 
  -4   4   3      871.10      807.22     12.19 o 
  -3   4   3     1583.36     1436.54     15.03 o 
  -2   4   3      518.99      441.94     11.13 o 
  -1   4   3      717.01      773.21      8.83 o 
   0   4   3    13272.47    13737.22    432.20 o 
   1   4   3     1467.29     1457.74     18.58 o 
   2   4   3      110.51      138.87      7.11 o 
   3   4   3       86.63       79.68      6.90 o 
   4   4   3     1028.59     1028.32     17.57 o 
   5   4   3      346.55      336.85     12.35 o 
   6   4   3      403.86      438.76     14.84 o 
   7   4   3      235.89      245.44     15.23 o 
   8   4   3      120.50      135.36     15.96 o 
   9   4   3      227.27      245.05     19.73 o 
  10   4   3       61.55       69.35     17.08 o 
  11   4   3        3.19        5.37     14.14 o 
  12   4   3        8.01       24.66     10.41 o 
 -14   5   3       56.72       54.61     12.28 o 
 -13   5   3      137.13      148.52     16.02 o 
 -12   5   3       46.97       62.58     15.67 o 
 -11   5   3      809.21      805.18     26.49 o 
 -10   5   3      247.98      222.25     16.01 o 
  -9   5   3      679.57      598.43     19.04 o 
  -8   5   3      363.80      352.84     13.58 o 
  -7   5   3      217.95      228.83      9.46 o 
  -6   5   3      375.15      416.84     11.53 o 
  -5   5   3      742.04      686.50     12.96 o 
  -4   5   3      249.24      238.94      9.86 o 
  -3   5   3     2279.96     2177.19     20.71 o 
  -2   5   3     3523.06     3529.27     23.17 o 
  -1   5   3      304.67      287.64      6.41 o 
   0   5   3      305.85      315.63      4.91 o 
   1   5   3     1615.01     1519.87     16.84 o 
   2   5   3      551.10      537.89     12.66 o 
   3   5   3      108.23      121.82      8.37 o 
   4   5   3      814.39      749.28     15.25 o 
   5   5   3      479.07      498.20     14.18 o 
   6   5   3       15.43       37.46      8.52 o 
   7   5   3      230.95      196.78     15.45 o 
   8   5   3      156.49      152.06     17.28 o 
   9   5   3      107.52      139.71     18.16 o 
  10   5   3       18.42       33.90     14.76 o 
  11   5   3       11.10       15.96     13.62 o 
  12   5   3        0.46        0.48     10.32 o 
 -14   6   3       28.18        8.02     11.67 o 
 -13   6   3       40.57       23.47     14.29 o 
 -12   6   3      197.78      195.04     19.12 o 
 -11   6   3      122.19      117.13     18.19 o 
 -10   6   3      386.50      366.97     18.95 o 
  -9   6   3       20.06       15.51     10.28 o 
  -8   6   3       50.06       42.86      7.87 o 
  -7   6   3       82.44       85.57      7.83 o 
  -6   6   3     3000.45     2717.79     26.60 o 
  -5   6   3     2809.27     2559.01     23.80 o 
  -4   6   3      836.90      819.55     13.34 o 
  -3   6   3      760.99      849.57     12.86 o 
  -2   6   3       70.32       80.97      5.10 o 
  -1   6   3      670.88      687.17     12.54 o 
   0   6   3      258.58      241.73      6.43 o 
   1   6   3      155.95      142.49      5.25 o 
   2   6   3     2142.64     1884.24     20.57 o 
   3   6   3      490.16      525.31     14.24 o 
   4   6   3      222.90      216.11      9.93 o 
   5   6   3      712.49      760.24     17.20 o 
   6   6   3      375.78      389.41     14.75 o 
   7   6   3      337.44      340.11     17.37 o 
   8   6   3      195.81      206.64     17.34 o 
   9   6   3      213.81      212.93     18.99 o 
  10   6   3       88.17       53.49     17.17 o 
  11   6   3       56.52       49.52     14.96 o 
  12   6   3        6.70        9.87     10.69 o 
 -14   7   3      105.12      110.83     11.55 o 
 -13   7   3        2.94       -7.18     13.36 o 
 -12   7   3      107.10      127.01     17.49 o 
 -11   7   3       97.79      119.65     16.24 o 
 -10   7   3      414.78      451.32     20.84 o 
  -9   7   3       52.66       42.73      9.79 o 
  -8   7   3      129.96      129.26     10.23 o 
  -7   7   3       91.07       91.95      7.82 o 
  -6   7   3      474.44      491.04     13.09 o 
  -5   7   3      540.63      547.53     12.76 o 
  -4   7   3      381.61      366.87     10.39 o 
  -3   7   3     2132.08     2218.43     18.37 o 
  -2   7   3     1104.20     1048.09     12.23 o 
  -1   7   3     1236.49     1134.93     14.90 o 
   0   7   3       93.30      103.08      4.07 o 
   1   7   3      302.40      348.19      5.42 o 
   2   7   3      738.33      779.07     14.22 o 
   3   7   3      501.23      523.44     12.81 o 
   4   7   3      555.65      554.71     14.06 o 
   5   7   3      252.11      242.52     11.68 o 
   6   7   3      127.05      131.57     11.94 o 
   7   7   3      621.60      660.65     22.20 o 
   8   7   3      106.81      104.99     16.43 o 
   9   7   3      181.52      158.83     17.44 o 
  10   7   3       43.31       39.29     16.73 o 
  11   7   3       31.84       38.62     13.91 o 
  12   7   3        2.50      -11.13     11.13 o 
 -14   8   3       45.25       34.96      9.67 o 
 -13   8   3       39.30       38.46     11.26 o 
 -12   8   3      159.10      205.93     18.30 o 
 -11   8   3       12.73       13.43     15.57 o 
 -10   8   3       37.01       46.29     13.88 o 
  -9   8   3       67.82       57.81     11.49 o 
  -8   8   3       59.86       63.84      9.44 o 
  -7   8   3       32.88       16.59      7.40 o 
  -6   8   3      114.00      123.35      8.31 o 
  -5   8   3      511.69      508.99     12.79 o 
  -4   8   3     1648.94     1545.56     20.81 o 
  -3   8   3     2733.38     2704.09     23.79 o 
  -2   8   3      188.76      181.87      6.48 o 
  -1   8   3      473.35      531.93     11.12 o 
   0   8   3       47.92       46.29      3.49 o 
   1   8   3      421.36      412.12     10.68 o 
   2   8   3      308.53      278.17     12.82 o 
   3   8   3      211.96      248.58     10.04 o 
   4   8   3      102.88      126.20      7.63 o 
   5   8   3      563.60      524.89     15.72 o 
   6   8   3      905.67      906.79     22.26 o 
   7   8   3      216.69      230.88     17.72 o 
   8   8   3       13.44       20.78     13.98 o 
   9   8   3        9.92       14.48     14.85 o 
  10   8   3       10.65       -5.08     15.71 o 
  11   8   3       28.52       18.57     13.31 o 
  12   8   3        0.74      -10.70     10.70 o 
 -14   9   3       53.41       41.54      9.02 o 
 -13   9   3       27.15       18.59     11.63 o 
 -12   9   3       55.38       37.76     15.70 o 
 -11   9   3       63.46       37.24     16.96 o 
 -10   9   3      124.56      140.48     16.06 o 
  -9   9   3      181.83      230.76     14.67 o 
  -8   9   3      140.69      141.42     11.25 o 
  -7   9   3       58.06       72.02      8.53 o 
  -6   9   3      713.63      705.38     15.87 o 
  -5   9   3     2405.46     2431.19     23.16 o 
  -4   9   3     1667.86     1805.85     21.34 o 
  -3   9   3     1724.67     1826.92     20.49 o 
  -2   9   3      324.92      337.29      7.10 o 
  -1   9   3      973.25     1109.14     16.26 o 
   0   9   3      240.68      287.84      6.52 o 
   1   9   3      852.67      960.60     15.82 o 
   2   9   3      102.08      100.60      8.00 o 
   3   9   3       20.14       15.82      5.78 o 
   4   9   3       69.08       61.37      8.82 o 
   5   9   3       31.00       27.21      8.11 o 
   6   9   3      907.46     1018.40     23.30 o 
   7   9   3      413.50      442.94     19.95 o 
   8   9   3      152.09      143.08     16.45 o 
   9   9   3       24.09        2.44     15.41 o 
  10   9   3       23.43       20.47      6.38 o 
  11   9   3        0.90        8.03     12.71 o 
  12   9   3        1.79       -4.62     10.48 o 
 -14  10   3        4.03       -8.02      8.02 o 
 -13  10   3        9.48        9.92     11.12 o 
 -12  10   3       23.41        9.45     13.57 o 
 -11  10   3      311.58      305.15     21.17 o 
 -10  10   3        2.91       15.49     12.93 o 
  -9  10   3       79.70       66.18     13.41 o 
  -8  10   3       90.23      101.13     11.14 o 
  -7  10   3      380.89      377.97     14.09 o 
  -6  10   3       55.97       53.58      8.02 o 
  -5  10   3     4754.20     4556.38     35.73 o 
  -4  10   3     2625.36     2600.20     26.14 o 
  -3  10   3     2168.73     2425.83     24.44 o 
  -2  10   3     2925.07     3090.92     26.89 o 
  -1  10   3     2177.57     2097.63     22.37 o 
   0  10   3       76.75       91.70      9.65 o 
   1  10   3       70.68       68.76      6.73 o 
   2  10   3      300.80      329.11     12.85 o 
   3  10   3      162.24      142.05     10.22 o 
   4  10   3      114.76      105.43     10.76 o 
   5  10   3      163.68      167.08     12.52 o 
   6  10   3      337.58      329.08     17.25 o 
   7  10   3       88.51      100.91     14.52 o 
   8  10   3      173.66      238.80     17.63 o 
   9  10   3        6.25       18.92     13.66 o 
  10  10   3       55.37       57.41     15.89 o 
  11  10   3        7.06      -13.11     13.11 o 
 -14  11   3       11.83        4.91      6.99 o 
 -13  11   3        1.62        5.66      8.98 o 
 -12  11   3       20.18       32.92     12.50 o 
 -11  11   3       51.37       50.31     16.41 o 
 -10  11   3      104.03       81.52     16.03 o 
  -9  11   3       57.39       60.53     13.19 o 
  -8  11   3       85.69       66.56     11.20 o 
  -7  11   3      106.15       89.28      9.59 o 
  -6  11   3      645.16      675.46     16.43 o 
  -5  11   3      166.73      152.45     10.51 o 
  -4  11   3      809.20      744.18     18.44 o 
  -3  11   3     2143.66     2247.39     24.68 o 
  -2  11   3     2295.51     2487.65     25.55 o 
  -1  11   3      562.20      625.45     11.99 o 
   0  11   3      876.48      794.74     16.48 o 
   1  11   3      450.80      453.98     12.33 o 
   2  11   3      130.07      107.95      8.55 o 
   3  11   3       47.32       59.86      7.52 o 
   4  11   3      380.57      416.22     13.07 o 
   5  11   3      113.95      105.77     12.08 o 
   6  11   3     1326.76     1388.33     28.05 o 
   7  11   3      363.89      358.64     19.07 o 
   8  11   3       48.69       59.19     13.66 o 
   9  11   3       47.34       25.14     15.59 o 
  10  11   3       66.10       72.41     16.04 o 
  11  11   3       12.18       21.20     12.69 o 
 -13  12   3        7.92        7.59      8.57 o 
 -12  12   3        1.00       -1.62     11.55 o 
 -11  12   3      201.93      209.41     19.60 o 
 -10  12   3       84.81       88.39     16.94 o 
  -9  12   3       67.23       58.40     14.19 o 
  -8  12   3      264.39      245.15     15.34 o 
  -7  12   3      392.76      351.12     15.00 o 
  -6  12   3      337.25      335.53     13.28 o 
  -5  12   3     1011.06      945.46     19.03 o 
  -4  12   3      417.60      391.77     12.93 o 
  -3  12   3      645.13      676.12     15.30 o 
  -2  12   3     1219.10     1225.94     19.58 o 
  -1  12   3       28.65       26.87      6.79 o 
   0  12   3     2456.83     2491.10     19.03 o 
   1  12   3      820.93      826.52     19.31 o 
   2  12   3        0.97       -2.97      7.14 o 
   3  12   3       53.57       67.97      8.64 o 
   4  12   3      162.38      164.25     12.02 o 
   5  12   3      108.09      111.82     13.83 o 
   6  12   3      121.18      124.85     14.89 o 
   7  12   3       12.56       42.65     12.78 o 
   8  12   3       75.82       71.78     13.92 o 
   9  12   3       28.66       35.78     14.22 o 
  10  12   3        0.83        1.21     13.97 o 
  11  12   3       19.19        6.03     12.74 o 
 -13  13   3       13.88       -8.81      8.81 o 
 -12  13   3        2.68        1.47     11.43 o 
 -11  13   3       22.98       42.90     14.50 o 
 -10  13   3      151.27      134.42     18.07 o 
  -9  13   3      454.97      457.77     22.46 o 
  -8  13   3      115.02      110.37     13.96 o 
  -7  13   3        0.22       -9.59     10.37 o 
  -6  13   3      251.75      247.32     12.91 o 
  -5  13   3      331.72      300.08     12.74 o 
  -4  13   3       25.93       36.01      7.88 o 
  -3  13   3      304.81      316.69     12.70 o 
  -2  13   3     1361.90     1183.06     20.18 o 
  -1  13   3      376.74      317.33     11.70 o 
   0  13   3      160.69      165.58      6.21 o 
   1  13   3       58.66       56.46      7.08 o 
   2  13   3      486.07      502.97     14.68 o 
   3  13   3      363.21      329.68     15.20 o 
   4  13   3       58.89       51.62     10.89 o 
   5  13   3      690.75      668.22     20.46 o 
   6  13   3      295.20      308.38     17.92 o 
   7  13   3        0.53        0.00     12.19 o 
   8  13   3        2.34      -14.35     14.35 o 
   9  13   3       51.10       50.62     16.09 o 
  10  13   3        9.84        8.45     13.34 o 
  11  13   3        5.75       -6.96     13.59 o 
 -13  14   3        4.56       11.69      6.76 o 
 -12  14   3       23.08       27.80     10.16 o 
 -11  14   3       30.02       -0.59     14.45 o 
 -10  14   3       10.81        1.24     14.72 o 
  -9  14   3      289.59      240.01     19.05 o 
  -8  14   3      222.73      232.71     16.76 o 
  -7  14   3       25.18       37.66      9.52 o 
  -6  14   3      141.03      169.90     11.72 o 
  -5  14   3      145.86      149.28     10.65 o 
  -4  14   3      719.44      642.91     16.88 o 
  -3  14   3      591.52      561.39     17.78 o 
  -2  14   3      367.60      347.52     13.11 o 
  -1  14   3      362.03      383.24     13.16 o 
   0  14   3       28.89       29.20      5.15 o 
   1  14   3      136.84      136.32     11.22 o 
   2  14   3        0.51       -6.79      8.15 o 
   3  14   3      172.51      183.57      9.84 o 
   4  14   3       39.53       32.67      9.87 o 
   5  14   3      378.62      407.31     18.30 o 
   6  14   3       20.08       24.15     13.32 o 
   7  14   3       75.39       75.82     14.86 o 
   8  14   3       26.30       17.17     14.06 o 
   9  14   3        3.41      -11.10     14.50 o 
  10  14   3       20.88       28.48     13.21 o 
  11  14   3       26.47        3.11     13.51 o 
 -13  15   3       15.72        2.01      7.14 o 
 -12  15   3        4.46       10.68      8.84 o 
 -11  15   3       21.60        7.56     12.89 o 
 -10  15   3      146.61      151.71     16.37 o 
  -9  15   3       18.22       28.97     14.08 o 
  -8  15   3       34.01       12.77     13.17 o 
  -7  15   3        9.94       28.51     11.26 o 
  -6  15   3        5.80       -3.36      9.58 o 
  -5  15   3       17.54       10.17      8.65 o 
  -4  15   3      188.59      178.35     12.22 o 
  -3  15   3      196.64      211.12     11.85 o 
  -2  15   3      197.47      204.60     12.67 o 
  -1  15   3       31.27       28.86      9.25 o 
   0  15   3      239.71      237.59      8.23 o 
   1  15   3       75.17       67.89      9.17 o 
   2  15   3        2.16       -7.59      7.79 o 
   3  15   3      158.04      158.09     12.19 o 
   4  15   3      114.11      147.91     13.21 o 
   5  15   3      146.92      127.22     15.38 o 
   6  15   3       65.65       62.97     15.24 o 
   7  15   3       44.28       62.71     12.70 o 
   8  15   3       26.85       22.16     13.24 o 
   9  15   3        0.76      -13.42     13.69 o 
  10  15   3        6.80       -1.17     13.04 o 
 -12  16   3       11.32        6.19      7.61 o 
 -11  16   3        6.44       12.34     10.92 o 
 -10  16   3       18.09        2.99     13.86 o 
  -9  16   3       41.18       40.04     15.69 o 
  -8  16   3        6.34       12.95     14.16 o 
  -7  16   3        1.79       -5.76     12.15 o 
  -6  16   3       13.86       18.33      9.84 o 
  -5  16   3        2.95       11.46      9.26 o 
  -4  16   3      299.61      313.83     14.78 o 
  -3  16   3       94.10       73.71     11.66 o 
  -2  16   3       10.21        5.53      1.25 o 
  -1  16   3      144.20      137.86     11.04 o 
   0  16   3       51.10       61.18      6.38 o 
   1  16   3       48.49       56.01      8.98 o 
   2  16   3        6.18        7.30      8.69 o 
   3  16   3       18.07       15.77      9.79 o 
   4  16   3      253.61      275.46     15.54 o 
   5  16   3       65.16       47.27     12.70 o 
   6  16   3      175.40      169.88     16.98 o 
   7  16   3        3.69        2.87     13.24 o 
   8  16   3       14.89        9.04     14.30 o 
   9  16   3       34.85       22.28     13.55 o 
  10  16   3        0.04       -2.80     12.71 o 
 -12  17   3       11.04        8.33      6.57 o 
 -11  17   3        6.77       -3.97      9.83 o 
 -10  17   3       10.68       18.40     12.11 o 
  -9  17   3       50.17       38.42     15.30 o 
  -8  17   3       41.63        7.35     15.20 o 
  -7  17   3       84.99      123.28     14.83 o 
  -6  17   3       26.04       36.36     12.37 o 
  -5  17   3      146.13      124.85     12.94 o 
  -4  17   3      164.53      177.29     13.79 o 
  -3  17   3      849.88      852.00     21.44 o 
  -2  17   3        4.31       -1.09      9.08 o 
  -1  17   3      153.82      163.45     11.68 o 
   0  17   3      165.42      168.36     26.66 o 
   1  17   3      272.55      334.77     15.32 o 
   2  17   3      280.45      335.53     15.27 o 
   3  17   3       57.27       72.66     11.50 o 
   4  17   3      127.55      135.70     14.24 o 
   5  17   3      188.09      183.53     16.67 o 
   6  17   3      149.02      145.79     16.37 o 
   7  17   3       45.53       52.13     14.98 o 
   8  17   3       31.41       30.57     13.69 o 
   9  17   3        1.87       12.95     13.53 o 
  10  17   3        9.92      -12.57     12.57 o 
 -12  18   3        6.10        0.57      6.12 o 
 -11  18   3        5.12       12.84      9.10 o 
 -10  18   3        2.79       20.89     10.36 o 
  -9  18   3       11.46       18.49     14.13 o 
  -8  18   3       73.75       68.85     16.16 o 
  -7  18   3       52.76       37.70     14.91 o 
  -6  18   3       12.86       31.72     12.02 o 
  -5  18   3      103.04      112.14     13.67 o 
  -4  18   3       77.94       72.79     12.84 o 
  -3  18   3      264.29      309.39     16.55 o 
  -2  18   3        6.90       11.90     11.20 o 
  -1  18   3      154.53      189.13     13.18 o 
   0  18   3      126.23      138.90      8.65 o 
   1  18   3       25.64       32.55     11.74 o 
   2  18   3      247.52      283.14     15.52 o 
   3  18   3      200.49      208.10     15.78 o 
   4  18   3       56.62       32.34     12.67 o 
   5  18   3      144.03      161.79     15.92 o 
   6  18   3       36.81       57.93     13.86 o 
   7  18   3       49.82       29.35     14.64 o 
   8  18   3       10.94       11.85     13.47 o 
   9  18   3       30.21       53.15     12.24 o 
 -12  19   3        4.70       -5.19      5.19 o 
 -11  19   3       16.73        4.08      7.33 o 
 -10  19   3       21.37       11.82      9.95 o 
  -9  19   3       27.10       31.21     12.95 o 
  -8  19   3       85.03       86.34     15.91 o 
  -7  19   3       22.42      -12.20     14.90 o 
  -6  19   3        0.31      -13.48     13.48 o 
  -5  19   3      104.39      151.61     14.97 o 
  -4  19   3       14.30        0.45     12.57 o 
  -3  19   3      223.04      247.91     16.23 o 
  -2  19   3      191.15      199.59     15.68 o 
  -1  19   3       69.50       83.67     13.32 o 
   0  19   3        9.28        1.11      7.30 o 
   1  19   3       66.42       68.19     11.84 o 
   2  19   3      193.03      239.39     16.33 o 
   3  19   3      193.86      226.63     16.72 o 
   4  19   3       57.27       54.22     13.29 o 
   5  19   3       87.06       80.61     14.84 o 
   6  19   3        1.65        6.30     12.59 o 
   7  19   3        3.75       30.43     11.77 o 
   8  19   3       27.53       52.78     13.92 o 
   9  19   3        8.67       14.79     11.64 o 
 -11  20   3        8.01        5.22      6.05 o 
 -10  20   3       10.59       17.40      8.22 o 
  -9  20   3       11.37       12.59     11.43 o 
  -8  20   3       23.08       20.42     13.79 o 
  -7  20   3        1.84      -14.31     14.31 o 
  -6  20   3       24.93      -11.98     15.31 o 
  -5  20   3        2.03        6.79     12.84 o 
  -4  20   3       38.17       25.98     13.73 o 
  -3  20   3       31.63       35.20     13.50 o 
  -2  20   3      383.40      424.84     19.77 o 
  -1  20   3       31.23       39.14     12.65 o 
   0  20   3      263.59      248.71     15.03 o 
   1  20   3      120.04      119.79     15.68 o 
   2  20   3       36.62       32.59     14.28 o 
   3  20   3       28.01       48.37     13.37 o 
   4  20   3      298.95      337.64     18.91 o 
   5  20   3       62.81       30.84     15.28 o 
   6  20   3      186.04      177.03     16.99 o 
   7  20   3        5.25        8.67     13.13 o 
   8  20   3        6.25       17.88     12.49 o 
   9  20   3       20.44       31.70     10.99 o 
 -11  21   3       27.80       11.15      5.71 o 
 -10  21   3        0.08       11.52      7.30 o 
  -9  21   3       26.87       27.43     10.41 o 
  -8  21   3       42.45       37.48     13.24 o 
  -7  21   3       13.33       27.83     12.39 o 
  -6  21   3       61.20       87.34     15.63 o 
  -5  21   3       33.24       35.63     11.04 o 
  -4  21   3       36.73       59.24     13.31 o 
  -3  21   3       37.79       61.06     14.32 o 
  -2  21   3       86.97       99.30     15.91 o 
  -1  21   3       16.90        9.73     13.15 o 
   0  21   3      250.80      281.96     18.40 o 
   1  21   3      136.92      131.38     15.91 o 
   2  21   3       89.86      108.75     15.13 o 
   3  21   3       10.21       13.03     14.00 o 
   4  21   3      219.77      257.03     18.52 o 
   5  21   3      106.39      106.92     16.09 o 
   6  21   3       42.97       42.65     13.43 o 
   7  21   3       65.22       68.77     13.93 o 
   8  21   3       16.47       12.24     12.34 o 
 -10  22   3        1.67       -2.88      5.78 o 
  -9  22   3       25.99       24.33      8.23 o 
  -8  22   3       13.32       23.77     10.04 o 
  -7  22   3        2.41       -3.33     12.71 o 
  -6  22   3       27.37       24.78     13.60 o 
  -5  22   3        7.61       28.14     13.51 o 
  -4  22   3        7.55        2.92     13.89 o 
  -3  22   3       34.18       68.88     15.44 o 
  -2  22   3       12.87        3.32     13.76 o 
  -1  22   3      128.32      150.11     17.73 o 
   0  22   3       34.38       57.05     30.52 o 
   1  22   3      137.60      162.12     16.88 o 
   2  22   3      173.63      185.16     18.44 o 
   3  22   3      206.73      216.28     17.59 o 
   4  22   3        0.67        0.00     12.23 o 
   5  22   3       31.23       49.93     13.39 o 
   6  22   3        3.73       -1.68     12.48 o 
   7  22   3        3.28        4.25     11.85 o 
   8  22   3       36.58       34.44     11.96 o 
 -10  23   3       11.20        7.50      5.25 o 
  -9  23   3        4.61       -0.97      7.04 o 
  -8  23   3        9.44        1.23      8.69 o 
  -7  23   3       16.25        6.89     12.22 o 
  -6  23   3        3.19      -12.62     12.62 o 
  -5  23   3       25.19       30.76      9.00 o 
  -4  23   3       85.14      120.61     15.87 o 
  -3  23   3      118.01      133.36     16.77 o 
  -2  23   3       13.93       37.81     14.80 o 
  -1  23   3       58.10       68.83     16.32 o 
   0  23   3       33.09       27.82     17.04 o 
   1  23   3      179.31      177.13     17.58 o 
   2  23   3       37.38       46.23     13.25 o 
   3  23   3        8.65      -11.68     13.06 o 
   4  23   3        2.44       -4.98     12.40 o 
   5  23   3       26.72       -0.52     13.21 o 
   6  23   3        8.25        4.73     12.01 o 
   7  23   3        7.05      -11.73     11.73 o 
  -9  24   3        3.43       -5.99      5.99 o 
  -8  24   3        7.22        2.44      7.66 o 
  -7  24   3       21.45       22.59      9.67 o 
  -6  24   3        4.55      -12.31     12.31 o 
  -5  24   3        6.33      -11.75     11.75 o 
  -4  24   3        0.69      -13.49     13.49 o 
  -3  24   3        5.44        6.86     13.45 o 
  -2  24   3       74.52       98.43     15.28 o 
  -1  24   3       74.98       48.19     14.72 o 
   0  24   3        6.48        0.97     14.33 o 
   1  24   3        9.21        5.55     13.42 o 
   2  24   3        8.00        8.29     12.48 o 
   3  24   3       10.12       20.14     13.22 o 
   4  24   3       13.38       18.65     11.83 o 
   5  24   3        4.73        0.53     11.20 o 
   6  24   3        5.04       13.76     10.95 o 
   7  24   3        1.92       13.78     10.01 o 
  -9  25   3        4.32       -0.44      5.04 o 
  -8  25   3        5.25        2.58      6.18 o 
  -7  25   3       19.19       23.28      6.79 o 
  -6  25   3       40.09       42.54     11.63 o 
  -5  25   3        1.39       -6.25     11.51 o 
  -4  25   3        1.39       13.03     11.61 o 
  -3  25   3       37.72       43.76     12.16 o 
  -2  25   3       12.12       36.19     12.82 o 
  -1  25   3       15.92       36.77     12.36 o 
   0  25   3      156.20      168.65     12.29 o 
   1  25   3       42.93       25.84     13.07 o 
   2  25   3       15.26       16.93     11.46 o 
   3  25   3        0.09      -10.76     10.76 o 
   4  25   3        4.98        4.99     11.22 o 
   5  25   3       13.44        6.24     10.50 o 
   6  25   3        2.28        0.92      9.99 o 
  -8  26   3       16.09        4.30      5.26 o 
  -7  26   3       11.16        4.78      6.82 o 
  -6  26   3       45.77       43.68      9.72 o 
  -5  26   3        6.22       12.03      9.40 o 
  -4  26   3        7.55       -1.81     10.74 o 
  -3  26   3        2.23      -11.24     11.24 o 
  -2  26   3        8.36       -3.51     11.53 o 
  -1  26   3        2.02        3.56     11.87 o 
   0  26   3        4.15       -2.24      8.53 o 
   1  26   3        8.70        4.03     10.90 o 
   2  26   3        9.23       -7.39     11.39 o 
   3  26   3        1.23        5.71      9.70 o 
   4  26   3        5.69        6.38      9.76 o 
   5  26   3        0.39       -7.77      9.63 o 
  -7  27   3        8.30        7.37      5.29 o 
  -6  27   3       11.28       -7.96      7.96 o 
  -5  27   3        2.50       -4.87      7.80 o 
  -4  27   3        8.67       11.33      8.90 o 
  -3  27   3       17.67       16.53     10.27 o 
  -2  27   3        9.88       -2.67     10.39 o 
  -1  27   3       25.72       41.49     10.29 o 
   0  27   3        4.10       13.01      7.01 o 
   1  27   3        8.32       11.32      9.50 o 
   2  27   3       14.65        5.76     10.04 o 
   3  27   3        3.38        5.56      9.32 o 
   4  27   3        0.79       13.85      8.32 o 
   5  27   3       14.76        9.95      7.88 o 
  -6  28   3       28.40       13.69      6.18 o 
  -5  28   3        3.39       -6.94      6.94 o 
  -4  28   3        1.05       -7.52      7.52 o 
  -3  28   3        5.82        8.23      8.16 o 
  -2  28   3        6.77        4.58      8.24 o 
  -1  28   3        0.84       16.55      8.35 o 
   0  28   3        6.38       -3.94      6.35 o 
   1  28   3        2.15        3.98      8.74 o 
   2  28   3        4.51       16.27      8.06 o 
   3  28   3        8.79        5.60      8.01 o 
   4  28   3        1.11        0.71      7.31 o 
  -5  29   3       16.63        7.05      5.24 o 
  -4  29   3        1.39       -0.80      6.06 o 
  -3  29   3        2.33        8.92      6.34 o 
  -2  29   3        0.40       -7.30      7.30 o 
  -1  29   3       14.59        6.65      8.44 o 
   0  29   3       17.34       17.79      5.60 o 
   1  29   3        5.74        6.10      7.34 o 
   2  29   3        3.96        1.34      7.03 o 
  -3  30   3        2.60        0.00      5.69 o 
  -2  30   3       12.54        0.00      6.37 o 
  -1  30   3        3.99       -6.57      6.57 o 
   0  30   3        8.38       10.59      9.79 o 
 -15   0   4        3.50       10.38     10.21 o 
 -14   0   4        0.86       13.62     13.04 o 
 -13   0   4      102.58      117.52     16.72 o 
 -12   0   4       19.76        7.12     15.63 o 
 -11   0   4       12.19       25.46     11.76 o 
 -10   0   4        0.21      -10.42     10.42 o 
  -9   0   4      201.19      185.95     12.36 o 
  -8   0   4      144.65      157.19      9.95 o 
  -7   0   4      541.78      479.82     12.28 o 
  -6   0   4      304.53      265.12      9.12 o 
  -5   0   4        8.84        3.02      4.41 o 
  -4   0   4      631.84      592.30     13.22 o 
  -3   0   4      215.08      208.84     10.12 o 
  -2   0   4     6512.10     6199.13    148.22 o 
  -1   0   4      236.28      249.66     11.05 o 
   0   0   4      521.31      446.88      5.64 o 
   1   0   4     1142.64      952.52     13.84 o 
   2   0   4     1784.96     1836.43     19.70 o 
   3   0   4     5053.64     5633.52     35.97 o 
   4   0   4      421.56      403.47     14.96 o 
   5   0   4        4.90       -5.67      7.33 o 
   6   0   4      450.59      393.01     15.27 o 
   7   0   4       31.57       36.99     10.97 o 
   8   0   4       68.39       71.98     16.11 o 
   9   0   4      100.02      144.99     18.31 o 
  10   0   4        8.56       11.38     15.25 o 
  11   0   4       30.60       28.05     10.68 o 
  12   0   4        2.78        7.77      7.61 o 
 -15   1   4        3.26        3.52     10.27 o 
 -14   1   4       14.29       -1.14     13.31 o 
 -13   1   4       18.72        8.69     16.32 o 
 -12   1   4       27.19        7.77     14.85 o 
 -11   1   4       77.08       50.13     13.92 o 
 -10   1   4      106.67      113.62     13.02 o 
  -9   1   4      112.54      147.52     12.01 o 
  -8   1   4      173.69      145.17      9.42 o 
  -7   1   4       36.30       31.47      6.90 o 
  -6   1   4      517.14      550.98     12.09 o 
  -5   1   4     1118.48     1063.86     14.51 o 
  -4   1   4     4213.01     4341.51     26.59 o 
  -3   1   4      611.02      683.30     10.60 o 
  -2   1   4     1061.59     1050.93     11.78 o 
  -1   1   4      614.07      683.68     13.88 o 
   0   1   4      340.07      396.61      6.38 o 
   1   1   4     1065.27     1067.81     14.52 o 
   2   1   4      998.47     1028.15     15.12 o 
   3   1   4     1635.41     1527.45     19.94 o 
   4   1   4      638.42      642.05     13.09 o 
   5   1   4      638.20      646.09     16.07 o 
   6   1   4      129.52      148.11      9.36 o 
   7   1   4       89.51      123.49     12.32 o 
   8   1   4       93.85      120.93     16.66 o 
   9   1   4       23.35       27.45     16.40 o 
  10   1   4       43.14       62.59     15.54 o 
  11   1   4       10.60       23.57     10.98 o 
  12   1   4        1.64       -0.69      8.08 o 
 -15   2   4        1.69       -5.94     10.37 o 
 -14   2   4       13.33      -13.00     13.00 o 
 -13   2   4      120.47       84.79     19.32 o 
 -12   2   4      193.98      215.44     17.64 o 
 -11   2   4      206.11      278.55     17.47 o 
 -10   2   4      213.21      230.00     16.44 o 
  -9   2   4      168.92      201.31     12.47 o 
  -8   2   4      300.71      312.34     11.96 o 
  -7   2   4      188.78      183.32      7.81 o 
  -6   2   4     2712.31     2816.40     25.44 o 
  -5   2   4     3966.85     3883.43     30.60 o 
  -4   2   4       70.22       57.84      4.23 o 
  -3   2   4     3188.87     2820.10     20.92 o 
  -2   2   4      284.78      303.83      9.45 o 
  -1   2   4      655.73      633.24     13.81 o 
   0   2   4     3469.79     3183.58     42.50 o 
   1   2   4     2580.07     2864.42     23.48 o 
   2   2   4      988.06      897.63     14.44 o 
   3   2   4      949.79      986.03     14.66 o 
   4   2   4      308.42      279.56     10.93 o 
   5   2   4       76.01       59.25      8.69 o 
   6   2   4      351.63      296.20     14.11 o 
   7   2   4       73.19       65.80     12.88 o 
   8   2   4       39.31       49.40     14.47 o 
   9   2   4       13.35      -15.91     15.91 o 
  10   2   4       11.54       -2.51     15.43 o 
  11   2   4        5.20       19.32     11.92 o 
  12   2   4       10.08       -6.10      8.52 o 
 -15   3   4       29.03       16.40     10.17 o 
 -14   3   4        6.90      -13.35     13.35 o 
 -13   3   4       48.79       65.30     17.18 o 
 -12   3   4       11.65       -1.83     16.08 o 
 -11   3   4       38.75       50.30     12.89 o 
 -10   3   4       41.92       30.93     11.05 o 
  -9   3   4      345.03      354.14     15.26 o 
  -8   3   4       85.16       72.69      8.29 o 
  -7   3   4       32.68       37.29      6.75 o 
  -6   3   4       22.75       22.49      5.56 o 
  -5   3   4     3148.61     3403.49     26.06 o 
  -4   3   4       91.40      102.52      7.14 o 
  -3   3   4     2298.91     2276.59     19.27 o 
  -2   3   4     1381.05     1305.84     14.78 o 
  -1   3   4      577.82      489.79      9.61 o 
   0   3   4      902.20     1014.53     16.52 o 
   1   3   4     3972.58     4493.79     29.54 o 
   2   3   4     1991.85     1989.04     21.08 o 
   3   3   4     2734.34     2714.42     26.69 o 
   4   3   4     1068.50     1102.29     16.75 o 
   5   3   4      158.13      136.77     11.35 o 
   6   3   4       86.05      102.76     10.77 o 
   7   3   4      215.42      245.10     15.66 o 
   8   3   4      230.22      213.64     20.55 o 
   9   3   4      167.53      187.28     18.89 o 
  10   3   4       18.75        7.57     15.23 o 
  11   3   4        6.62        6.68     11.62 o 
 -15   4   4        1.54       -9.86      9.86 o 
 -14   4   4       17.79        3.64     13.06 o 
 -13   4   4      274.84      290.79     20.69 o 
 -12   4   4       73.62       40.38     16.32 o 
 -11   4   4        1.59       -2.75     12.01 o 
 -10   4   4       20.74       23.34     10.15 o 
  -9   4   4      370.01      400.66     15.19 o 
  -8   4   4       17.88       24.36      6.86 o 
  -7   4   4      252.62      201.85      9.82 o 
  -6   4   4     1312.09     1157.54     17.75 o 
  -5   4   4     5135.25     4569.63     30.77 o 
  -4   4   4     2141.37     2404.43     21.24 o 
  -3   4   4      340.84      340.79      8.64 o 
  -2   4   4     2322.90     2388.42     18.32 o 
  -1   4   4      126.77      104.21      5.73 o 
   0   4   4     1077.99     1109.07     11.70 o 
   1   4   4      128.55      138.78      6.96 o 
   2   4   4      230.62      221.82      8.18 o 
   3   4   4     1264.01     1288.70     19.19 o 
   4   4   4      294.72      235.32     14.01 o 
   5   4   4      104.48       92.41      9.81 o 
   6   4   4       29.14       44.27     10.12 o 
   7   4   4       79.82      123.32     15.09 o 
   8   4   4       27.24       40.35     15.20 o 
   9   4   4       37.03       17.32     16.92 o 
  10   4   4        6.37       20.09     13.76 o 
  11   4   4       26.03       -3.62     12.64 o 
 -15   5   4       34.22       19.40      8.97 o 
 -14   5   4        1.06       -1.51     12.32 o 
 -13   5   4       16.86       30.18     16.97 o 
 -12   5   4       74.51       81.45     17.20 o 
 -11   5   4        8.31       12.18     13.43 o 
 -10   5   4        3.81        6.09     11.07 o 
  -9   5   4      132.45      144.76     11.41 o 
  -8   5   4       31.81       24.70      8.23 o 
  -7   5   4       70.17       57.74      7.04 o 
  -6   5   4     1390.07     1420.64     16.88 o 
  -5   5   4     1056.98      980.79     19.65 o 
  -4   5   4      371.38      318.03      8.96 o 
  -3   5   4     2192.82     2412.46     21.05 o 
  -2   5   4       11.12       10.10      4.31 o 
  -1   5   4      853.92      813.78     12.82 o 
   0   5   4      594.03      572.14     10.62 o 
   1   5   4     3276.79     3459.39     27.01 o 
   2   5   4     3349.23     3612.96     29.27 o 
   3   5   4      337.46      362.35     11.56 o 
   4   5   4      671.05      631.36     15.55 o 
   5   5   4       37.65       59.86      9.01 o 
   6   5   4       44.24       30.21      9.59 o 
   7   5   4      681.53      687.80     23.02 o 
   8   5   4       40.00        9.14     15.71 o 
   9   5   4       81.73       74.66     17.61 o 
  10   5   4       15.51       33.13     14.19 o 
  11   5   4        5.80       15.50     11.61 o 
 -14   6   4       17.23       27.56     10.83 o 
 -13   6   4      240.12      189.63     18.05 o 
 -12   6   4      152.35      173.84     17.79 o 
 -11   6   4      455.98      495.60     21.86 o 
 -10   6   4       97.44      127.41     13.28 o 
  -9   6   4      369.21      350.07     15.59 o 
  -8   6   4      132.33       84.10     10.23 o 
  -7   6   4      123.99      142.07      8.81 o 
  -6   6   4      335.09      381.01      9.23 o 
  -5   6   4      582.89      527.89     16.15 o 
  -4   6   4     2300.12     2210.42     21.69 o 
  -3   6   4     2693.62     2694.21     25.76 o 
  -2   6   4     1275.39     1261.30     18.54 o 
  -1   6   4      215.76      225.24      8.58 o 
   0   6   4       28.36       28.35      3.54 o 
   1   6   4     1158.82     1091.83     16.39 o 
   2   6   4       61.31       60.94      6.88 o 
   3   6   4      114.14      155.77      8.89 o 
   4   6   4       77.31      118.53      8.74 o 
   5   6   4      305.63      274.89     13.89 o 
   6   6   4        7.85        4.07     11.33 o 
   7   6   4     1125.02     1135.66     27.90 o 
   8   6   4       49.12       28.77     16.54 o 
   9   6   4       75.36       83.32     16.61 o 
  10   6   4       21.84       25.43     15.42 o 
  11   6   4        7.68        5.16     12.38 o 
 -14   7   4       22.09        7.34     11.04 o 
 -13   7   4      109.03       77.45     15.32 o 
 -12   7   4        0.86        7.45     14.67 o 
 -11   7   4      221.54      260.90     18.08 o 
 -10   7   4      361.22      364.89     17.91 o 
  -9   7   4      370.07      313.00     15.04 o 
  -8   7   4       67.74       59.60     10.09 o 
  -7   7   4       53.16       59.82      7.30 o 
  -6   7   4      340.37      319.33     11.28 o 
  -5   7   4     1189.15     1008.46     16.82 o 
  -4   7   4     4718.30     4936.09     33.01 o 
  -3   7   4     1255.82     1140.59     16.34 o 
  -2   7   4       60.06       65.92      5.67 o 
  -1   7   4       73.82       81.52      4.74 o 
   0   7   4      241.26      229.89      6.66 o 
   1   7   4       11.97       39.22      5.98 o 
   2   7   4     2148.36     1982.05     23.01 o 
   3   7   4       44.12       45.99      8.20 o 
   4   7   4      102.37       85.68      8.59 o 
   5   7   4      457.80      420.21     16.80 o 
   6   7   4      283.43      303.75     16.38 o 
   7   7   4       31.99       47.33     15.41 o 
   8   7   4      116.09      118.28     17.18 o 
   9   7   4      121.26      144.73     17.09 o 
  10   7   4        4.15       -7.40     14.21 o 
  11   7   4        6.07       -0.49     12.01 o 
 -14   8   4       29.84       36.83      9.86 o 
 -13   8   4       21.71       14.54     12.99 o 
 -12   8   4       52.55       50.31     15.89 o 
 -11   8   4        0.50        1.18     14.17 o 
 -10   8   4       51.14       61.48     13.59 o 
  -9   8   4      407.43      426.18     17.30 o 
  -8   8   4      178.08      168.83     11.85 o 
  -7   8   4      202.71      185.78      9.98 o 
  -6   8   4       70.11       58.63      8.09 o 
  -5   8   4      146.29      158.51      7.23 o 
  -4   8   4      241.02      270.69      8.88 o 
  -3   8   4      223.72      206.73      8.90 o 
  -2   8   4     1604.84     1560.53     21.21 o 
  -1   8   4       11.99        7.56      4.72 o 
   0   8   4       24.54       18.85      3.59 o 
   1   8   4      487.52      497.22     14.22 o 
   2   8   4     1306.51     1366.76     18.73 o 
   3   8   4      309.58      308.94     10.06 o 
   4   8   4      325.42      332.11     12.88 o 
   5   8   4       83.16       65.73     10.89 o 
   6   8   4      239.96      273.43     15.73 o 
   7   8   4     1083.11     1306.91     30.57 o 
   8   8   4       28.36       24.02     14.93 o 
   9   8   4       76.05       74.75     17.67 o 
  10   8   4        1.15        8.57     13.05 o 
  11   8   4        8.14       -7.17     11.62 o 
 -14   9   4       11.94       10.13      9.31 o 
 -13   9   4        8.93        3.72     12.85 o 
 -12   9   4       67.31       57.23     16.11 o 
 -11   9   4      125.84      118.31     16.29 o 
 -10   9   4      257.13      272.56     18.36 o 
  -9   9   4       13.76       11.33     11.04 o 
  -8   9   4      368.88      344.63     14.67 o 
  -7   9   4      404.36      407.09     11.95 o 
  -6   9   4      596.24      623.08     13.67 o 
  -5   9   4      152.49      162.93     10.83 o 
  -4   9   4     1890.32     2076.11     23.52 o 
  -3   9   4      753.76      805.04     15.01 o 
  -2   9   4     1250.71     1349.99     18.78 o 
  -1   9   4      857.27      845.72     16.80 o 
   0   9   4      170.57      170.88      5.98 o 
   1   9   4      122.89       90.67      7.49 o 
   2   9   4      312.10      265.41     10.89 o 
   3   9   4      129.44      120.66      9.22 o 
   4   9   4      363.76      344.49     13.89 o 
   5   9   4      251.32      228.81     13.75 o 
   6   9   4      881.70      863.70     24.33 o 
   7   9   4      355.13      351.56     20.23 o 
   8   9   4       24.32       31.38     15.01 o 
   9   9   4       13.92       10.11     14.73 o 
  10   9   4       13.60       12.66     13.41 o 
  11   9   4        2.09       15.70     10.88 o 
 -14  10   4       14.95        6.73      8.07 o 
 -13  10   4       18.33       18.21     10.97 o 
 -12  10   4       42.82       27.81     14.32 o 
 -11  10   4       69.06       60.39     15.25 o 
 -10  10   4       47.31       48.53     14.37 o 
  -9  10   4       57.22       78.58     11.63 o 
  -8  10   4       62.29       84.22     10.53 o 
  -7  10   4       25.39       15.22      7.84 o 
  -6  10   4      119.41      144.19      9.63 o 
  -5  10   4      352.42      350.31     14.48 o 
  -4  10   4      569.05      491.17     16.48 o 
  -3  10   4      416.26      425.23     12.02 o 
  -2  10   4     2118.84     2084.34     25.64 o 
  -1  10   4      584.56      608.88     13.76 o 
   0  10   4       32.21       23.97      4.32 o 
   1  10   4       16.38        5.99      6.48 o 
   2  10   4      426.63      510.71     12.03 o 
   3  10   4       58.83       65.85      8.22 o 
   4  10   4      317.55      283.57     16.74 o 
   5  10   4      209.97      254.37     14.71 o 
   6  10   4      450.21      446.77     20.43 o 
   7  10   4      525.25      543.88     23.13 o 
   8  10   4       83.69       72.90     15.74 o 
   9  10   4       17.47       21.41     14.05 o 
  10  10   4       26.62       26.29     13.88 o 
  11  10   4        3.47       19.96     11.27 o 
 -14  11   4        6.38        2.42      7.59 o 
 -13  11   4       46.44       24.63     11.27 o 
 -12  11   4       77.81       62.06     15.23 o 
 -11  11   4       77.44       78.89     16.11 o 
 -10  11   4      211.60      164.26     17.29 o 
  -9  11   4       53.74       50.61     14.08 o 
  -8  11   4      180.79      143.35     13.12 o 
  -7  11   4      320.18      290.67     13.31 o 
  -6  11   4      394.32      406.10     14.39 o 
  -5  11   4      254.11      272.56     10.57 o 
  -4  11   4      536.88      521.20     14.21 o 
  -3  11   4      105.77      101.16      8.37 o 
  -2  11   4       30.52       46.52      7.33 o 
  -1  11   4      253.26      297.93     11.37 o 
   0  11   4      894.97      954.75     10.80 o 
   1  11   4       70.23       72.98      7.43 o 
   2  11   4       28.65       12.09      7.12 o 
   3  11   4       81.04       76.95      8.96 o 
   4  11   4      275.15      293.70     15.11 o 
   5  11   4      306.94      263.76     15.94 o 
   6  11   4      123.09      151.55     14.72 o 
   7  11   4       39.24       61.16     13.92 o 
   8  11   4        3.37       18.76     14.14 o 
   9  11   4        3.47      -15.44     15.44 o 
  10  11   4        5.54       10.03     13.90 o 
  11  11   4       10.98        8.86     10.77 o 
 -14  12   4       32.12       20.65      7.50 o 
 -13  12   4       86.73       72.68     10.65 o 
 -12  12   4        4.24       19.03     12.52 o 
 -11  12   4       15.02       16.12     14.09 o 
 -10  12   4      133.43      178.59     16.96 o 
  -9  12   4      348.06      379.44     18.78 o 
  -8  12   4      295.50      256.00     15.26 o 
  -7  12   4      104.30       97.88     11.01 o 
  -6  12   4      341.07      299.17     13.27 o 
  -5  12   4      177.64      149.00     10.41 o 
  -4  12   4      386.11      337.05     12.75 o 
  -3  12   4      266.80      281.83     12.66 o 
  -2  12   4      331.71      292.32     11.71 o 
  -1  12   4      796.51      754.41     18.29 o 
   0  12   4      347.55      335.14      8.64 o 
   1  12   4       58.29       52.74      8.06 o 
   2  12   4        4.14        4.19      1.12 o 
   3  12   4       20.36       18.58      8.14 o 
   4  12   4      640.54      701.21     18.07 o 
   5  12   4      287.42      277.10     17.18 o 
   6  12   4      213.51      186.70     17.71 o 
   7  12   4      150.66      169.19     15.90 o 
   8  12   4       11.84       13.41     14.05 o 
   9  12   4       10.91       -1.28     15.27 o 
  10  12   4        1.14        4.64     12.83 o 
 -13  13   4        9.27       -0.38      9.18 o 
 -12  13   4        2.82       15.28     11.12 o 
 -11  13   4       30.53       18.87     14.00 o 
 -10  13   4        5.23       30.56     13.46 o 
  -9  13   4      368.13      402.25     20.12 o 
  -8  13   4       32.51       32.80     11.13 o 
  -7  13   4        2.32       19.27      9.71 o 
  -6  13   4       32.23       25.89      9.26 o 
  -5  13   4      141.85      109.00     10.16 o 
  -4  13   4      264.14      228.34     13.84 o 
  -3  13   4      221.89      240.31     12.70 o 
  -2  13   4      245.66      241.01     10.69 o 
  -1  13   4      106.04      137.93      7.63 o 
   0  13   4      115.99      125.89      6.71 o 
   1  13   4      157.61      147.49      9.66 o 
   2  13   4       19.43       16.39      7.54 o 
   3  13   4        8.63       -9.22      9.22 o 
   4  13   4      285.23      326.85     15.98 o 
   5  13   4     1281.62     1368.32     29.00 o 
   6  13   4       82.57       95.30     15.28 o 
   7  13   4       27.18       25.68     13.82 o 
   8  13   4       23.79       42.27     14.21 o 
   9  13   4       10.93       -1.24     14.14 o 
  10  13   4        3.72       -0.54     12.85 o 
 -13  14   4        3.20        6.13      8.38 o 
 -12  14   4        7.56       22.40     10.39 o 
 -11  14   4        2.58       -7.69     13.08 o 
 -10  14   4       49.77       68.73     14.68 o 
  -9  14   4       83.46      100.36     16.02 o 
  -8  14   4       47.75       27.73     12.86 o 
  -7  14   4       21.71       21.54     10.11 o 
  -6  14   4       92.56       90.69     11.03 o 
  -5  14   4      187.37      179.67     12.18 o 
  -4  14   4      508.80      510.41     15.91 o 
  -3  14   4      305.41      330.54     12.84 o 
  -2  14   4        0.24        4.82      6.79 o 
  -1  14   4       25.97       25.14      7.24 o 
   0  14   4      123.34       99.51      6.52 o 
   1  14   4      183.13      214.35     12.10 o 
   2  14   4       57.40       30.71      9.59 o 
   3  14   4      284.04      282.61     13.52 o 
   4  14   4       49.14       41.51     11.61 o 
   5  14   4      185.29      177.56     16.37 o 
   6  14   4      177.20      155.31     18.28 o 
   7  14   4       13.35       26.75     13.67 o 
   8  14   4       18.05       23.94     14.48 o 
   9  14   4        2.24      -13.25     13.25 o 
  10  14   4       15.80       15.67      4.75 o 
 -13  15   4       23.65       23.22      7.50 o 
 -12  15   4        3.16        8.45      9.35 o 
 -11  15   4        9.56       23.40     12.29 o 
 -10  15   4       15.74       25.22     13.47 o 
  -9  15   4       31.79       15.06     14.90 o 
  -8  15   4        0.09        5.42     12.88 o 
  -7  15   4       46.08       48.96     11.52 o 
  -6  15   4      524.73      506.37     18.02 o 
  -5  15   4       42.77       50.82     10.97 o 
  -4  15   4       26.94       26.08      7.77 o 
  -3  15   4      130.83      162.57      9.64 o 
  -2  15   4       94.98      104.66      8.28 o 
  -1  15   4       29.23       21.78      8.52 o 
   0  15   4      139.94      136.32      7.72 o 
   1  15   4       16.86       31.83      9.34 o 
   2  15   4       39.42       29.46      8.96 o 
   3  15   4      224.35      209.78     13.62 o 
   4  15   4      186.00      214.08     15.56 o 
   5  15   4      323.50      335.95     18.96 o 
   6  15   4       26.31       10.41     13.33 o 
   7  15   4       80.50       70.26     14.64 o 
   8  15   4        5.89        1.20     13.66 o 
   9  15   4       14.98       -6.58     14.06 o 
  10  15   4       20.77       37.07     12.54 o 
 -13  16   4       17.92       12.87      6.40 o 
 -12  16   4       16.79       10.73      8.76 o 
 -11  16   4        4.41        8.27     10.17 o 
 -10  16   4      111.15       75.48     14.73 o 
  -9  16   4       81.40      102.44     15.36 o 
  -8  16   4      115.21      152.70     16.38 o 
  -7  16   4       47.73       51.12     12.18 o 
  -6  16   4        4.24       14.81     10.81 o 
  -5  16   4       87.62       71.28     10.96 o 
  -4  16   4      215.17      177.44     12.77 o 
  -3  16   4      103.23      117.17     10.89 o 
  -2  16   4       55.94       45.84      8.79 o 
  -1  16   4      329.25      374.44     14.91 o 
   0  16   4      111.74      124.78      9.07 o 
   1  16   4      398.37      407.55     15.97 o 
   2  16   4       81.64       86.39     11.62 o 
   3  16   4      248.37      268.45     14.76 o 
   4  16   4      132.62      146.20     15.14 o 
   5  16   4      471.94      506.06     22.07 o 
   6  16   4       10.84        1.69     14.13 o 
   7  16   4       12.41        7.17     14.12 o 
   8  16   4        3.45       -4.85     13.95 o 
   9  16   4        0.51       16.39     12.62 o 
 -12  17   4       19.52        4.25      8.05 o 
 -11  17   4       10.30       -5.61     10.98 o 
 -10  17   4        5.03      -11.98     13.27 o 
  -9  17   4      127.78      136.01     17.29 o 
  -8  17   4      119.49      122.37     15.31 o 
  -7  17   4       13.20       39.59     12.73 o 
  -6  17   4       25.54       29.94     12.24 o 
  -5  17   4       44.16       46.20     11.17 o 
  -4  17   4       36.40       18.31     10.90 o 
  -3  17   4       74.07       69.62     10.41 o 
  -2  17   4      200.84      200.57     13.01 o 
  -1  17   4      416.57      483.21     17.83 o 
   0  17   4      142.41      109.98     11.98 o 
   1  17   4       74.24       66.46     12.17 o 
   2  17   4      154.01      152.42     13.98 o 
   3  17   4       58.04       58.35     12.37 o 
   4  17   4       55.33       27.68     13.52 o 
   5  17   4      175.91      225.00     17.43 o 
   6  17   4       23.95       30.47     14.33 o 
   7  17   4       27.75       20.95     14.46 o 
   8  17   4        1.58      -12.60     13.41 o 
   9  17   4        5.76       -6.23     12.72 o 
 -12  18   4        1.24       -7.00      7.00 o 
 -11  18   4        5.87       11.31      9.14 o 
 -10  18   4       17.54       14.76     11.17 o 
  -9  18   4       39.30       38.76     13.86 o 
  -8  18   4        6.91      -15.14     15.14 o 
  -7  18   4        2.12      -13.28     13.59 o 
  -6  18   4       31.79       44.39     12.72 o 
  -5  18   4       26.21       22.69     13.05 o 
  -4  18   4      227.39      209.97     15.44 o 
  -3  18   4       38.55       64.33     11.78 o 
  -2  18   4       80.99       66.70     12.53 o 
  -1  18   4        2.42      -10.04     10.04 o 
   0  18   4        4.08       22.00     12.19 o 
   1  18   4       48.44       39.10     12.51 o 
   2  18   4      259.04      285.60     17.62 o 
   3  18   4       37.46       43.07     13.55 o 
   4  18   4      126.91      147.94     14.69 o 
   5  18   4      158.49      131.13     17.03 o 
   6  18   4        7.16       -3.47     14.06 o 
   7  18   4       29.24       19.06      6.24 o 
   8  18   4       17.93       42.27     12.77 o 
   9  18   4       16.85        3.26     11.65 o 
 -12  19   4        4.44        6.98      5.66 o 
 -11  19   4        2.78       14.33      7.44 o 
 -10  19   4        3.76        2.37     10.09 o 
  -9  19   4        2.31       10.17     12.81 o 
  -8  19   4       18.54        6.66     13.69 o 
  -7  19   4       61.24       29.91     15.15 o 
  -6  19   4       16.13        6.26     12.69 o 
  -5  19   4      319.08      291.60     17.45 o 
  -4  19   4      138.35      136.46     15.49 o 
  -3  19   4       41.53       60.01     13.58 o 
  -2  19   4        5.03      -11.73     11.73 o 
  -1  19   4       97.21      120.41     13.45 o 
   0  19   4      225.78      190.49     14.18 o 
   1  19   4      238.43      236.84     17.28 o 
   2  19   4      495.10      487.91     21.26 o 
   3  19   4      387.18      371.30     19.20 o 
   4  19   4       43.69       44.01     15.25 o 
   5  19   4       21.51       22.11     13.07 o 
   6  19   4        9.10       24.00     13.35 o 
   7  19   4       61.18       64.69     14.79 o 
   8  19   4        3.70      -12.30     12.30 o 
 -11  20   4        7.76       -4.15      6.96 o 
 -10  20   4        5.35        5.03      8.68 o 
  -9  20   4        0.66        2.04     10.56 o 
  -8  20   4        2.57       -7.57     12.49 o 
  -7  20   4       12.97       24.64     12.99 o 
  -6  20   4        3.29       28.24     13.18 o 
  -5  20   4       16.51       33.07     13.31 o 
  -4  20   4      239.75      288.47     18.16 o 
  -3  20   4       74.35       79.84     14.86 o 
  -2  20   4      323.52      341.61     18.79 o 
  -1  20   4       10.75        2.50     12.59 o 
   0  20   4      142.25      171.77     10.91 o 
   1  20   4       26.62       35.48     13.03 o 
   2  20   4      176.87      156.28     18.31 o 
   3  20   4       84.37       92.69     16.36 o 
   4  20   4      239.89      253.13     18.07 o 
   5  20   4        6.76        0.00     13.40 o 
   6  20   4       11.18       35.44     12.95 o 
   7  20   4        7.88       27.47     12.11 o 
   8  20   4       12.12       28.79     11.29 o 
 -11  21   4        8.26       -2.99      6.15 o 
 -10  21   4        0.34       -4.70      7.76 o 
  -9  21   4        0.84        7.83      9.82 o 
  -8  21   4        3.27      -12.72     12.72 o 
  -7  21   4       13.08       -4.68     13.91 o 
  -6  21   4       36.68       54.75     13.84 o 
  -5  21   4       17.09        4.05     14.22 o 
  -4  21   4       27.15       56.78     13.12 o 
  -3  21   4      180.91      210.82     18.11 o 
  -2  21   4       83.66       87.55     15.43 o 
  -1  21   4      259.71      248.02     18.03 o 
   0  21   4        4.45        2.58      8.92 o 
   1  21   4       20.81        9.53     13.11 o 
   2  21   4       44.53       31.41     14.44 o 
   3  21   4       55.74       53.68     14.31 o 
   4  21   4        3.41       23.70     13.38 o 
   5  21   4       14.56       -3.43     13.83 o 
   6  21   4        1.83       -9.11     12.60 o 
   7  21   4        4.09       -8.77     12.09 o 
   8  21   4       14.78        9.25     11.59 o 
 -10  22   4        3.10        1.87      6.60 o 
  -9  22   4        0.56       15.22      8.34 o 
  -8  22   4       14.37       18.94     10.39 o 
  -7  22   4        8.64        0.00     12.35 o 
  -6  22   4       24.34       38.96     12.90 o 
  -5  22   4        3.17       11.14     13.43 o 
  -4  22   4       53.86       57.31     14.25 o 
  -3  22   4      139.19      141.52     17.22 o 
  -2  22   4       29.42       29.41     13.15 o 
  -1  22   4      186.86      179.35     18.53 o 
   0  22   4       14.44       10.64      9.10 o 
   1  22   4      185.76      185.15     17.60 o 
   2  22   4       35.65       70.45     14.15 o 
   3  22   4       34.74       40.32     14.42 o 
   4  22   4        8.79       23.04     13.01 o 
   5  22   4        9.26       20.16     12.77 o 
   6  22   4        4.55        3.29     11.89 o 
   7  22   4       13.65       25.97     11.67 o 
 -10  23   4       13.06        3.68      5.87 o 
  -9  23   4        1.69       -2.03      7.49 o 
  -8  23   4        1.23        4.66      8.88 o 
  -7  23   4        2.11        6.94     11.17 o 
  -6  23   4       16.20       21.87     11.62 o 
  -5  23   4       30.82       36.53     13.04 o 
  -4  23   4       20.15        8.06     13.30 o 
  -3  23   4       74.76       93.47     15.78 o 
  -2  23   4        1.20      -13.04     14.47 o 
  -1  23   4      145.37      190.30     17.78 o 
   0  23   4       64.76       63.20     13.11 o 
   1  23   4      112.97      128.64     15.94 o 
   2  23   4      131.58      151.29     15.29 o 
   3  23   4      105.08      135.28     14.83 o 
   4  23   4       18.86       13.17     12.81 o 
   5  23   4        7.76       -2.14     11.50 o 
   6  23   4        9.83       15.99     11.46 o 
   7  23   4        2.45       -0.97     11.40 o 
  -9  24   4        0.81       -6.21      6.21 o 
  -8  24   4        5.51        7.97      7.72 o 
  -7  24   4       27.43       29.54      9.54 o 
  -6  24   4        6.75       -4.91     11.06 o 
  -5  24   4       11.08       11.18     11.97 o 
  -4  24   4        2.43        9.43     12.27 o 
  -3  24   4       11.24        5.61     12.67 o 
  -2  24   4       89.09      109.47     14.74 o 
  -1  24   4        9.47        3.88     13.05 o 
   0  24   4       42.28       43.23      9.79 o 
   1  24   4        2.26       -3.83     13.33 o 
   2  24   4        8.06       -6.56     13.29 o 
   3  24   4       12.44       -9.64     12.95 o 
   4  24   4        5.26        3.15     11.06 o 
   5  24   4        5.98       18.73     10.38 o 
   6  24   4        3.03        7.21     10.14 o 
  -9  25   4        1.75       -0.96      5.07 o 
  -8  25   4       27.58       25.57      7.51 o 
  -7  25   4        6.63       -3.34      8.73 o 
  -6  25   4       16.81       14.69     10.27 o 
  -5  25   4        8.01       11.49     10.72 o 
  -4  25   4        1.93       19.40     10.09 o 
  -3  25   4        2.22        3.17     12.36 o 
  -2  25   4        1.10       -2.69     11.97 o 
  -1  25   4       20.29       21.77      6.10 o 
   0  25   4       12.74       10.92      8.85 o 
   1  25   4       22.23        5.30     13.28 o 
   2  25   4       10.95       15.01     12.68 o 
   3  25   4        5.84       19.20     10.25 o 
   4  25   4       10.20       22.45     10.21 o 
   5  25   4        1.08      -10.63     10.63 o 
  -8  26   4       15.82        7.35      5.93 o 
  -7  26   4       12.41        6.24      7.07 o 
  -6  26   4       25.74       19.48      8.32 o 
  -5  26   4        0.25       -6.23      9.58 o 
  -4  26   4       24.56       18.62      9.79 o 
  -3  26   4       11.61       -2.88     10.09 o 
  -2  26   4        1.48        0.48     10.99 o 
  -1  26   4        1.27        3.49     11.10 o 
   0  26   4        5.78        3.61      7.64 o 
   1  26   4        3.12       18.14     10.25 o 
   2  26   4        5.18       11.97      9.76 o 
   3  26   4        2.30       -9.96      9.96 o 
   4  26   4       14.82       23.13      9.08 o 
   5  26   4        7.42        0.00     10.01 o 
  -7  27   4       20.46        5.93      6.41 o 
  -6  27   4        4.31       -7.78      7.78 o 
  -5  27   4        6.20       12.72      7.65 o 
  -4  27   4        4.68       -0.39      8.51 o 
  -3  27   4       12.97        0.42      9.31 o 
  -2  27   4       12.39        3.51      9.01 o 
  -1  27   4        7.64       18.23      9.73 o 
   0  27   4        0.21       -6.50      6.86 o 
   1  27   4        6.92      -10.41     10.41 o 
   2  27   4        0.21       12.48      8.55 o 
   3  27   4        0.15        0.83      9.09 o 
   4  27   4        0.87       -3.18      8.54 o 
  -6  28   4       16.26       10.43      6.25 o 
  -5  28   4        0.08       -6.53      6.53 o 
  -4  28   4        5.68        1.65      7.19 o 
  -3  28   4        8.01       -7.15      8.26 o 
  -2  28   4        8.47        6.78      8.03 o 
  -1  28   4        8.59        7.73      8.07 o 
   0  28   4        5.79        3.86      6.00 o 
   1  28   4        2.21       20.14      7.98 o 
   2  28   4        2.69        2.65      7.64 o 
   3  28   4        4.09        4.76      7.70 o 
  -5  29   4        7.94       -1.22      5.60 o 
  -4  29   4        8.30        9.85      5.61 o 
  -3  29   4        5.67        2.99      6.66 o 
  -2  29   4       15.00       18.73      6.50 o 
  -1  29   4        0.08        9.21      6.95 o 
   0  29   4        1.66        1.68      8.70 o 
   1  29   4       15.40       16.27      4.83 o 
  -2  30   4        3.62       -2.11      5.60 o 
 -15   0   5        0.02        7.69     10.70 o 
 -14   0   5       33.58       44.33     13.76 o 
 -13   0   5        4.61       -6.19     15.32 o 
 -12   0   5       50.20       51.05     15.52 o 
 -11   0   5       15.94       15.33     12.52 o 
 -10   0   5        1.78        3.87      9.97 o 
  -9   0   5      108.72      101.20     10.96 o 
  -8   0   5      185.92      177.78     10.47 o 
  -7   0   5        3.46        8.48      5.65 o 
  -6   0   5      283.88      332.12     10.40 o 
  -5   0   5       29.61       14.00      5.51 o 
  -4   0   5     4039.21     3914.90     30.42 o 
  -3   0   5      121.97      108.43      5.41 o 
  -2   0   5     7652.19     6688.89    144.56 o 
  -1   0   5     1196.97     1120.14     19.70 o 
   0   0   5       20.40       24.83      4.45 o 
   1   0   5      938.80     1005.57     15.30 o 
   2   0   5    11524.30    11013.13    210.17 o 
   3   0   5     1667.11     1896.40     23.39 o 
   4   0   5     1014.06     1063.24     19.94 o 
   5   0   5        4.24        5.63      8.10 o 
   6   0   5        1.73       -5.71     10.79 o 
   7   0   5       70.29       50.14     14.48 o 
   8   0   5       48.65       85.51     17.34 o 
   9   0   5       20.36       19.90     16.23 o 
  10   0   5       32.97       34.28     12.09 o 
  11   0   5        0.38       -0.39      7.86 o 
 -15   1   5        1.13       -3.73     11.66 o 
 -14   1   5       11.06       23.10     13.07 o 
 -13   1   5        9.25       12.42     15.59 o 
 -12   1   5       38.66       30.09     15.35 o 
 -11   1   5       73.83       72.01     13.46 o 
 -10   1   5       16.83       17.44      5.36 o 
  -9   1   5      698.57      808.17     19.43 o 
  -8   1   5      125.09      144.33     11.16 o 
  -7   1   5      384.86      407.38     12.12 o 
  -6   1   5     2797.60     2963.36     26.42 o 
  -5   1   5     1027.88     1072.99     15.32 o 
  -4   1   5     2850.67     2546.95     25.25 o 
  -3   1   5      328.69      310.34      8.59 o 
  -2   1   5     3357.98     3492.74     25.11 o 
  -1   1   5     1339.98     1499.92     17.35 o 
   0   1   5       70.72       69.96      4.07 o 
   1   1   5      589.81      577.50     12.10 o 
   2   1   5      712.50      697.15     14.56 o 
   3   1   5     1239.35     1196.10     19.28 o 
   4   1   5      235.64      190.42     10.82 o 
   5   1   5       59.36       59.58      9.71 o 
   6   1   5      130.31      151.94     13.99 o 
   7   1   5        4.21       28.40     13.02 o 
   8   1   5       89.24       76.84     17.29 o 
   9   1   5       19.58        7.25     16.23 o 
  10   1   5       11.11       21.50     12.69 o 
  11   1   5        1.47        3.94      8.90 o 
 -15   2   5       35.68       15.56     11.41 o 
 -14   2   5       38.36       15.41     13.63 o 
 -13   2   5      104.86      111.74     16.88 o 
 -12   2   5       66.18       51.00     15.32 o 
 -11   2   5        6.32       18.18     12.27 o 
 -10   2   5       21.78       13.56     11.08 o 
  -9   2   5       13.03       27.47      9.26 o 
  -8   2   5      205.58      214.00     10.79 o 
  -7   2   5       12.13       14.96      6.31 o 
  -6   2   5      629.65      681.50     13.80 o 
  -5   2   5      501.78      563.94     11.95 o 
  -4   2   5     1581.46     1521.45     17.45 o 
  -3   2   5      759.58      778.48     12.73 o 
  -2   2   5     1400.01     1524.99     14.24 o 
  -1   2   5     1207.97     1187.59     17.41 o 
   0   2   5      283.00      287.10      4.14 o 
   1   2   5     3382.88     3180.21     31.02 o 
   2   2   5     5122.70     4970.23     34.66 o 
   3   2   5     1292.91     1250.65     19.88 o 
   4   2   5      769.62      728.25     17.01 o 
   5   2   5       62.27       61.14      9.73 o 
   6   2   5       38.82       36.23     11.93 o 
   7   2   5       29.96       43.09     14.18 o 
   8   2   5       20.69       34.59     16.27 o 
   9   2   5       19.31       11.19     16.56 o 
  10   2   5        3.27       19.45     12.83 o 
  11   2   5        1.80        4.02      9.39 o 
 -15   3   5        4.17        1.78     10.76 o 
 -14   3   5       26.07        9.52     13.50 o 
 -13   3   5       13.87        9.29     15.68 o 
 -12   3   5       45.73       65.17     15.28 o 
 -11   3   5      105.21       96.85     13.49 o 
 -10   3   5       55.09       56.07     10.80 o 
  -9   3   5      186.33      213.58     12.85 o 
  -8   3   5      218.48      214.23     10.10 o 
  -7   3   5      108.48       94.46      8.25 o 
  -6   3   5       31.32       45.20      6.59 o 
  -5   3   5      413.98      441.35     11.09 o 
  -4   3   5     1480.71     1348.51     21.08 o 
  -3   3   5     5812.80     6210.40     34.09 o 
  -2   3   5       98.12      102.67      6.43 o 
  -1   3   5     4445.03     4736.77     30.52 o 
   0   3   5       68.92       63.36      3.50 o 
   1   3   5      611.81      627.88     12.98 o 
   2   3   5      133.00      120.90      7.67 o 
   3   3   5      800.09      759.86     18.63 o 
   4   3   5      347.10      361.48     11.69 o 
   5   3   5       69.22       95.24     10.16 o 
   6   3   5      164.68      147.33     14.40 o 
   7   3   5      159.78      181.13     17.37 o 
   8   3   5       99.06      120.85     18.59 o 
   9   3   5       63.06       64.69     16.31 o 
  10   3   5        2.92       18.41     12.72 o 
  11   3   5       12.00      -10.17     10.17 o 
 -15   4   5       93.20       71.93     10.96 o 
 -14   4   5        0.21      -13.27     13.27 o 
 -13   4   5        5.27        4.91     14.15 o 
 -12   4   5       94.42      105.01     15.91 o 
 -11   4   5      177.22      188.94     15.70 o 
 -10   4   5       65.78       71.23     10.75 o 
  -9   4   5      340.71      396.76     15.43 o 
  -8   4   5      150.64      142.12     10.51 o 
  -7   4   5       85.91       97.37      8.07 o 
  -6   4   5      251.58      254.29      9.93 o 
  -5   4   5     1895.72     1864.45     20.70 o 
  -4   4   5     2034.35     1770.09     19.53 o 
  -3   4   5      627.97      681.50     14.06 o 
  -2   4   5      891.40      899.89     14.08 o 
  -1   4   5      303.59      260.55      8.66 o 
   0   4   5      430.68      470.65     16.60 o 
   1   4   5      188.34      167.22      8.11 o 
   2   4   5     2979.64     3171.60     28.88 o 
   3   4   5      688.01      739.67     16.19 o 
   4   4   5      788.45      861.62     18.83 o 
   5   4   5       40.90       21.40     10.19 o 
   6   4   5      333.71      308.41     19.13 o 
   7   4   5      426.05      397.31     20.55 o 
   8   4   5      135.03      146.30     18.68 o 
   9   4   5       55.77       72.75     17.48 o 
  10   4   5       39.30       45.29     12.19 o 
  11   4   5       20.92       11.62      9.56 o 
 -15   5   5       10.37       10.17      9.45 o 
 -14   5   5        4.20       -1.08     12.40 o 
 -13   5   5       39.21       28.71     15.56 o 
 -12   5   5      176.94      164.43     17.81 o 
 -11   5   5       38.21       34.95     12.62 o 
 -10   5   5      152.89      154.76     13.72 o 
  -9   5   5       44.32       39.52     10.27 o 
  -8   5   5      403.51      362.80     13.84 o 
  -7   5   5       58.64       49.82      8.47 o 
  -6   5   5      298.29      251.04     10.11 o 
  -5   5   5     1385.18     1329.73     18.23 o 
  -4   5   5     1092.94      983.47     15.52 o 
  -3   5   5      352.96      368.79     11.25 o 
  -2   5   5     1171.44     1130.79     17.91 o 
  -1   5   5     3926.98     3784.37     28.41 o 
   0   5   5      775.94      835.61     26.29 o 
   1   5   5      191.10      177.50      8.43 o 
   2   5   5      159.04      160.05      9.07 o 
   3   5   5      227.09      255.30     10.81 o 
   4   5   5       29.92       44.59      8.71 o 
   5   5   5      214.63      201.85     12.75 o 
   6   5   5      128.79      162.84     14.96 o 
   7   5   5      204.81      228.62     18.78 o 
   8   5   5       60.86       56.19     16.78 o 
   9   5   5        4.78        0.00     15.68 o 
  10   5   5        2.45       -2.21     12.92 o 
  11   5   5       15.25       -9.99      9.99 o 
 -15   6   5       36.85       19.30      9.35 o 
 -14   6   5        0.98        3.56     11.03 o 
 -13   6   5       81.03       58.48     15.12 o 
 -12   6   5       43.01       22.07     15.98 o 
 -11   6   5       16.25       12.26     12.79 o 
 -10   6   5       16.69       14.32     11.08 o 
  -9   6   5      123.12      143.16     12.14 o 
  -8   6   5      190.16      217.77     11.46 o 
  -7   6   5       42.94       37.38      7.65 o 
  -6   6   5      977.84     1012.64     17.89 o 
  -5   6   5      656.48      626.35     15.75 o 
  -4   6   5      206.11      220.41      8.87 o 
  -3   6   5     1608.73     1474.75     18.41 o 
  -2   6   5      227.47      206.63      6.98 o 
  -1   6   5      973.26      855.61     14.81 o 
   0   6   5      581.17      647.60     11.61 o 
   1   6   5       57.16       61.79      6.90 o 
   2   6   5      355.24      348.81     13.94 o 
   3   6   5      506.42      500.42     14.14 o 
   4   6   5       11.81        5.07      8.63 o 
   5   6   5      654.53      627.78     19.19 o 
   6   6   5      430.09      460.28     19.98 o 
   7   6   5      390.72      371.98     20.92 o 
   8   6   5        6.79       -3.13     15.77 o 
   9   6   5       65.75       64.68     16.04 o 
  10   6   5        3.63      -11.68     12.81 o 
  11   6   5       31.93       26.06      9.83 o 
 -15   7   5       20.91       19.96      8.58 o 
 -14   7   5       53.80       55.32     12.04 o 
 -13   7   5       29.15       20.70     14.65 o 
 -12   7   5       62.19       51.83     16.38 o 
 -11   7   5       68.35       77.57     15.75 o 
 -10   7   5      383.00      367.39     17.80 o 
  -9   7   5      325.69      356.81     14.00 o 
  -8   7   5      146.64      150.36     11.27 o 
  -7   7   5      607.92      673.13     16.57 o 
  -6   7   5     1440.97     1375.93     23.63 o 
  -5   7   5      456.03      486.98     13.02 o 
  -4   7   5     1174.89     1294.66     18.51 o 
  -3   7   5       71.04       62.45      7.48 o 
  -2   7   5     1591.35     1579.82     19.91 o 
  -1   7   5       30.50       38.36      6.32 o 
   0   7   5      160.14      145.03      5.84 o 
   1   7   5      223.60      257.99     11.61 o 
   2   7   5      129.32      158.99      7.57 o 
   3   7   5       25.15       40.41      7.96 o 
   4   7   5      153.85      138.44     10.95 o 
   5   7   5      216.17      204.88     14.48 o 
   6   7   5      209.74      169.74     16.49 o 
   7   7   5      127.54      151.22     17.83 o 
   8   7   5       53.35       49.79     16.32 o 
   9   7   5       17.73        3.22     15.79 o 
  10   7   5        8.68      -12.90     12.90 o 
  11   7   5        7.42        8.83      9.96 o 
 -14   8   5       25.75       16.71     11.28 o 
 -13   8   5        6.41      -13.24     13.30 o 
 -12   8   5        8.85        4.98     14.21 o 
 -11   8   5       61.69       74.18     14.89 o 
 -10   8   5       55.70       50.53     13.10 o 
  -9   8   5      222.52      197.35     14.37 o 
  -8   8   5      208.41      205.17     12.66 o 
  -7   8   5      182.59      170.18     10.93 o 
  -6   8   5      340.90      350.22     11.12 o 
  -5   8   5      447.85      454.54     12.92 o 
  -4   8   5      457.73      504.76     12.76 o 
  -3   8   5      338.26      385.93     11.08 o 
  -2   8   5       66.88       51.46      6.63 o 
  -1   8   5      398.94      486.01     14.48 o 
   0   8   5       42.94       26.56      4.61 o 
   1   8   5      461.84      505.51     13.37 o 
   2   8   5      551.88      527.79     14.30 o 
   3   8   5      233.59      194.02     10.90 o 
   4   8   5      246.29      239.58     13.05 o 
   5   8   5      573.89      531.10     20.77 o 
   6   8   5      117.62      119.63     15.45 o 
   7   8   5      134.16      135.48     16.76 o 
   8   8   5      105.73       97.17     16.66 o 
   9   8   5       36.17       48.25     13.78 o 
  10   8   5        6.57       22.97     11.91 o 
 -14   9   5        9.67       27.96      9.22 o 
 -13   9   5       36.62        7.77     13.57 o 
 -12   9   5      102.11      104.70     15.64 o 
 -11   9   5       18.76       14.35     12.56 o 
 -10   9   5      187.62      214.37     16.35 o 
  -9   9   5      108.33      137.54     13.66 o 
  -8   9   5      170.09      146.40     10.98 o 
  -7   9   5       97.68       92.28     11.08 o 
  -6   9   5      148.46      166.40     10.64 o 
  -5   9   5       73.32       62.94      7.73 o 
  -4   9   5       58.91       50.46      7.07 o 
  -3   9   5      129.59      121.41      8.20 o 
  -2   9   5      421.94      368.50     11.63 o 
  -1   9   5       87.34       83.07      6.80 o 
   0   9   5       23.76       16.39      4.42 o 
   1   9   5      104.13      107.49      7.16 o 
   2   9   5      259.65      248.91      9.60 o 
   3   9   5      220.67      233.52     11.51 o 
   4   9   5       18.73       14.23      9.51 o 
   5   9   5      374.95      343.51     17.14 o 
   6   9   5      122.39      113.11     16.22 o 
   7   9   5       67.16       99.61     15.58 o 
   8   9   5       24.61        6.33     14.96 o 
   9   9   5        9.01       10.58     14.76 o 
  10   9   5        3.17       -8.10     12.02 o 
 -14  10   5        0.60       -6.52      9.27 o 
 -13  10   5        0.85        1.06     11.17 o 
 -12  10   5       63.23       43.14     15.55 o 
 -11  10   5       68.90       83.16     13.98 o 
 -10  10   5       44.82       60.96     13.20 o 
  -9  10   5       48.35       57.99     12.49 o 
  -8  10   5       25.18       21.68      6.49 o 
  -7  10   5      211.09      208.19     11.99 o 
  -6  10   5      722.21      688.14     17.11 o 
  -5  10   5      355.93      385.18     13.31 o 
  -4  10   5      492.16      430.99     12.81 o 
  -3  10   5       43.76       73.66      7.32 o 
  -2  10   5      846.40      830.43     16.78 o 
  -1  10   5       11.69        8.52      5.70 o 
   0  10   5       30.21       19.95      4.50 o 
   1  10   5      180.61      178.67     10.00 o 
   2  10   5       23.51       21.89      6.84 o 
   3  10   5      352.37      321.58     13.68 o 
   4  10   5       66.25       74.17     10.99 o 
   5  10   5      127.02      134.40     14.28 o 
   6  10   5       17.47       35.42     13.67 o 
   7  10   5       37.95       58.72     14.17 o 
   8  10   5       98.80       90.80     16.70 o 
   9  10   5        4.54      -14.42     14.42 o 
  10  10   5        1.40       -4.77     12.33 o 
 -14  11   5       19.70       11.26      8.62 o 
 -13  11   5       24.64       30.46     11.01 o 
 -12  11   5        3.53        6.52     13.66 o 
 -11  11   5        9.40        3.68     14.42 o 
 -10  11   5       93.39       62.59     14.18 o 
  -9  11   5       71.79       75.37     13.85 o 
  -8  11   5       21.54       21.64      9.94 o 
  -7  11   5       31.64       32.22      8.80 o 
  -6  11   5      867.28      835.28     18.95 o 
  -5  11   5      307.03      305.23     11.95 o 
  -4  11   5      478.77      541.99     14.83 o 
  -3  11   5        1.92        2.60      7.00 o 
  -2  11   5       88.03       87.99      8.02 o 
  -1  11   5       24.73       15.75      6.54 o 
   0  11   5      161.98      176.75      5.86 o 
   1  11   5       89.00      101.34      9.23 o 
   2  11   5       93.05      118.02      9.63 o 
   3  11   5      196.54      167.99     12.43 o 
   4  11   5      138.41      128.66     12.49 o 
   5  11   5       95.60      123.28     14.66 o 
   6  11   5      471.00      493.85     21.66 o 
   7  11   5        4.35       20.25     13.51 o 
   8  11   5       57.75       67.37     16.46 o 
   9  11   5        0.67      -13.58     13.58 o 
  10  11   5        0.75       -5.73     11.42 o 
 -14  12   5        1.40        7.90      7.61 o 
 -13  12   5        1.06       -5.59     11.04 o 
 -12  12   5        4.14       12.60     12.10 o 
 -11  12   5       68.63       47.93     14.83 o 
 -10  12   5       19.61        9.43     14.46 o 
  -9  12   5      463.61      469.47     20.55 o 
  -8  12   5      129.68      154.71     14.13 o 
  -7  12   5       70.38      106.71     11.15 o 
  -6  12   5        1.79        2.54      8.25 o 
  -5  12   5      574.53      593.84     16.63 o 
  -4  12   5      226.26      213.85     10.99 o 
  -3  12   5      292.31      301.16     10.78 o 
  -2  12   5      216.28      249.02     10.98 o 
  -1  12   5       27.36       35.01      7.44 o 
   0  12   5       17.32       23.52      4.89 o 
   1  12   5       26.49       15.90      7.50 o 
   2  12   5      209.30      224.88     12.33 o 
   3  12   5       35.50       48.73     10.47 o 
   4  12   5       37.37       17.52     11.67 o 
   5  12   5      688.63      765.74     23.62 o 
   6  12   5       39.89       65.23     14.21 o 
   7  12   5        2.73      -15.08     15.08 o 
   8  12   5       11.54        8.20     14.66 o 
   9  12   5        4.71       10.82     13.28 o 
  10  12   5       35.55       23.59     12.69 o 
 -14  13   5        7.15       11.83      6.69 o 
 -13  13   5       11.92       26.11      9.39 o 
 -12  13   5       19.97       15.21     12.10 o 
 -11  13   5        4.16       18.25     12.47 o 
 -10  13   5        6.96       27.13     13.68 o 
  -9  13   5       22.79       31.82     13.34 o 
  -8  13   5      116.60      107.22     14.49 o 
  -7  13   5      271.41      277.20     16.65 o 
  -6  13   5      103.04      126.99     11.88 o 
  -5  13   5       41.29       27.44      8.67 o 
  -4  13   5      123.41      130.81     10.07 o 
  -3  13   5      111.51      104.05      9.54 o 
  -2  13   5       28.41       30.14      9.17 o 
  -1  13   5      295.19      319.07     11.40 o 
   0  13   5       58.35       51.77      6.11 o 
   1  13   5      108.69      105.86     10.52 o 
   2  13   5       68.09       66.41      9.93 o 
   3  13   5      551.44      532.94     18.24 o 
   4  13   5        2.72       -1.35     11.05 o 
   5  13   5      103.93       95.91     15.97 o 
   6  13   5       36.78       53.36     15.21 o 
   7  13   5       44.15       24.89     14.24 o 
   8  13   5       20.40       22.44     14.56 o 
   9  13   5       49.04       49.96     14.10 o 
  10  13   5        5.55      -11.80     11.80 o 
 -13  14   5       21.71        5.83      9.41 o 
 -12  14   5        4.01        0.48     11.19 o 
 -11  14   5        5.60        4.71     12.97 o 
 -10  14   5        2.21      -14.29     14.29 o 
  -9  14   5      184.29      139.19     16.11 o 
  -8  14   5      137.73      140.85     15.17 o 
  -7  14   5       91.80       56.31     12.67 o 
  -6  14   5       72.20       75.54     10.98 o 
  -5  14   5      389.48      361.22     15.30 o 
  -4  14   5       51.02       47.99      9.55 o 
  -3  14   5      456.79      501.62     14.38 o 
  -2  14   5       59.74       56.88      8.31 o 
  -1  14   5      176.27      157.04     10.84 o 
   0  14   5       26.64       32.28      6.22 o 
   1  14   5       47.88       42.57      9.54 o 
   2  14   5       31.87       38.92     11.18 o 
   3  14   5      294.44      305.52     15.34 o 
   4  14   5       92.59       80.78     14.44 o 
   5  14   5      512.25      598.16     22.94 o 
   6  14   5       94.18       99.32     14.86 o 
   7  14   5       27.68       17.75     15.77 o 
   8  14   5       34.03       29.62     14.52 o 
   9  14   5       16.98        4.05     12.98 o 
 -13  15   5       12.82        8.43      7.37 o 
 -12  15   5       11.06       11.66      9.83 o 
 -11  15   5       37.30       28.84     12.74 o 
 -10  15   5        8.76      -12.18     14.04 o 
  -9  15   5      420.30      382.04     21.57 o 
  -8  15   5      266.18      312.55     20.06 o 
  -7  15   5      257.94      301.78     17.10 o 
  -6  15   5      108.69      111.50     13.33 o 
  -5  15   5      192.36      207.19     13.95 o 
  -4  15   5        9.92       17.00      9.83 o 
  -3  15   5      150.89      171.51     11.61 o 
  -2  15   5       45.80       30.04      8.94 o 
  -1  15   5       13.00       32.23      9.51 o 
   0  15   5        6.25        9.08     10.22 o 
   1  15   5       21.17       36.70      9.82 o 
   2  15   5       40.72       57.35     10.48 o 
   3  15   5       13.41       23.00     11.89 o 
   4  15   5      163.91      145.55     15.61 o 
   5  15   5      165.48      155.62     17.27 o 
   6  15   5       59.30       43.84     14.95 o 
   7  15   5       44.69       60.07     14.74 o 
   8  15   5       19.97        1.25     14.20 o 
   9  15   5       12.20       29.13     12.19 o 
 -13  16   5        3.48       -3.13      7.03 o 
 -12  16   5        3.74       -9.93      9.93 o 
 -11  16   5        1.38       16.42     11.01 o 
 -10  16   5        1.41       19.71     12.81 o 
  -9  16   5       32.16       28.95      9.54 o 
  -8  16   5       68.02       67.74     14.80 o 
  -7  16   5      196.46      200.65     16.11 o 
  -6  16   5        9.59       15.64     11.39 o 
  -5  16   5        3.42      -11.18     11.18 o 
  -4  16   5      355.41      409.85     16.71 o 
  -3  16   5      263.88      286.38     14.17 o 
  -2  16   5       58.37       49.27     11.86 o 
  -1  16   5      364.14      322.01     15.17 o 
   0  16   5      108.59      107.52     10.62 o 
   1  16   5      117.25      159.06     12.93 o 
   2  16   5       42.91       41.86     11.90 o 
   3  16   5        0.95      -11.93     11.93 o 
   4  16   5       40.87       44.10     12.82 o 
   5  16   5      100.43       88.69     15.64 o 
   6  16   5        6.53       -4.12     13.47 o 
   7  16   5       12.98       30.59     14.27 o 
   8  16   5       21.83       17.32     13.31 o 
   9  16   5       27.01       16.81     12.12 o 
 -13  17   5        7.02       -6.12      6.12 o 
 -12  17   5        4.00        3.00      7.70 o 
 -11  17   5       17.54        5.34     10.71 o 
 -10  17   5       60.18       86.28     14.34 o 
  -9  17   5       35.63       50.81     14.50 o 
  -8  17   5       24.05       29.04      9.45 o 
  -7  17   5       13.68      -13.19     13.19 o 
  -6  17   5      215.05      279.36     17.38 o 
  -5  17   5       31.42       27.34     12.59 o 
  -4  17   5        3.44       12.95     10.12 o 
  -3  17   5       10.73       12.95     10.58 o 
  -2  17   5       41.57       26.38     11.72 o 
  -1  17   5      143.62      129.01     13.40 o 
   0  17   5       11.59        9.03      8.29 o 
   1  17   5       16.68       10.89     10.67 o 
   2  17   5       61.94       71.42     12.38 o 
   3  17   5      141.02      114.48     15.29 o 
   4  17   5      324.10      343.87     19.50 o 
   5  17   5       76.30      106.13     15.92 o 
   6  17   5       38.94       18.50     14.43 o 
   7  17   5        1.65       -7.27     14.02 o 
   8  17   5       26.76        9.33     13.85 o 
 -12  18   5        0.47        7.32      6.66 o 
 -11  18   5       24.28       17.53      9.44 o 
 -10  18   5        4.15       -1.58     11.41 o 
  -9  18   5       12.95       29.56     12.88 o 
  -8  18   5        2.54       -4.19     13.01 o 
  -7  18   5       48.59       47.14     14.51 o 
  -6  18   5       30.76       51.20     13.06 o 
  -5  18   5       20.99       30.76     12.44 o 
  -4  18   5      112.59      111.13     13.92 o 
  -3  18   5       19.24       38.42     11.40 o 
  -2  18   5      465.19      508.86     19.69 o 
  -1  18   5       22.23       14.11     11.88 o 
   0  18   5       35.86       29.61     11.37 o 
   1  18   5       19.37       16.30     11.44 o 
   2  18   5       63.36       81.52     13.11 o 
   3  18   5      238.79      242.24     17.86 o 
   4  18   5      131.50      126.80     15.57 o 
   5  18   5       47.53       63.83     14.41 o 
   6  18   5       14.12       20.90     13.47 o 
   7  18   5        5.00        0.60     13.83 o 
   8  18   5       14.49       11.26     13.39 o 
 -12  19   5        6.24       -4.08      6.47 o 
 -11  19   5        6.29       -8.12      8.77 o 
 -10  19   5        0.13       -5.86     10.83 o 
  -9  19   5        4.58       -7.89     12.76 o 
  -8  19   5      107.63      133.40     16.17 o 
  -7  19   5       87.72       81.50     16.11 o 
  -6  19   5       38.18       46.95     13.70 o 
  -5  19   5      143.66      170.49     15.99 o 
  -4  19   5       94.38      127.33     13.51 o 
  -3  19   5      158.81      201.24     15.92 o 
  -2  19   5      299.72      310.05     16.99 o 
  -1  19   5      245.75      290.62     17.07 o 
   0  19   5      229.30      233.41     11.96 o 
   1  19   5       91.34       65.63     14.76 o 
   2  19   5      274.66      286.43     18.33 o 
   3  19   5       70.22       69.06     14.81 o 
   4  19   5      103.85       87.76     15.90 o 
   5  19   5       31.16       52.06     14.31 o 
   6  19   5       80.27       77.52     14.84 o 
   7  19   5        8.07        0.57     13.04 o 
   8  19   5        7.36       -3.26     11.66 o 
 -11  20   5        4.29       19.25      6.21 o 
 -10  20   5        1.36        2.19      9.41 o 
  -9  20   5       16.63       20.77     11.41 o 
  -8  20   5       77.91       93.11     15.38 o 
  -7  20   5       12.27       20.13     13.03 o 
  -6  20   5       13.53       -4.09     13.77 o 
  -5  20   5       77.73       69.69     14.82 o 
  -4  20   5      224.07      267.75     17.86 o 
  -3  20   5       64.48       56.17     14.30 o 
  -2  20   5       13.43        3.61     13.26 o 
  -1  20   5       52.14       75.45     13.49 o 
   0  20   5      174.26      198.26     11.85 o 
   1  20   5       67.36       44.36     14.54 o 
   2  20   5       44.78       37.39     14.61 o 
   3  20   5       13.99       -3.93     13.02 o 
   4  20   5      115.07      104.90     16.17 o 
   5  20   5       24.79        8.74     13.48 o 
   6  20   5        8.29       12.78     13.66 o 
   7  20   5       30.94       21.19     13.95 o 
 -11  21   5        2.13        1.76      6.15 o 
 -10  21   5       19.39       14.44      8.16 o 
  -9  21   5        3.40       12.64      9.88 o 
  -8  21   5       12.48        2.17     12.34 o 
  -7  21   5       15.05       12.67     12.87 o 
  -6  21   5      101.01      124.18     15.75 o 
  -5  21   5       12.34      -13.46     13.46 o 
  -4  21   5      126.37      124.51     15.51 o 
  -3  21   5       43.39       56.11     14.24 o 
  -2  21   5       14.91       14.08     14.08 o 
  -1  21   5       12.89       23.12     13.76 o 
   0  21   5        6.04        2.71      9.51 o 
   1  21   5      255.18      273.10     18.97 o 
   2  21   5       24.93       46.68     12.93 o 
   3  21   5       16.23       11.28     11.95 o 
   4  21   5       60.50       69.26     14.54 o 
   5  21   5       50.60       40.07     14.42 o 
   6  21   5       25.86       15.67     13.51 o 
   7  21   5       23.29        5.29     12.24 o 
 -10  22   5        0.87        6.53      6.75 o 
  -9  22   5        0.63       16.44      8.14 o 
  -8  22   5        6.28       -3.87     10.58 o 
  -7  22   5        0.48       -4.35     11.96 o 
  -6  22   5        4.99        9.11     12.09 o 
  -5  22   5        1.89        4.60     12.69 o 
  -4  22   5        3.07       13.72     12.71 o 
  -3  22   5       42.92       34.46     14.26 o 
  -2  22   5       88.25       94.54     14.95 o 
  -1  22   5      255.45      247.73     19.45 o 
   0  22   5       12.22       19.94      9.63 o 
   1  22   5      142.83      154.74     17.06 o 
   2  22   5       35.53       65.58     12.92 o 
   3  22   5       12.40       -2.80     13.89 o 
   4  22   5        1.76        2.84     12.99 o 
   5  22   5       33.74       28.80     12.86 o 
   6  22   5       19.84       13.87     12.39 o 
 -10  23   5        2.12        1.67      5.96 o 
  -9  23   5        3.49        9.21      7.24 o 
  -8  23   5        8.37       -9.89      9.89 o 
  -7  23   5        8.93        8.39     10.15 o 
  -6  23   5        6.81        9.64     11.51 o 
  -5  23   5       11.13       -5.63     12.94 o 
  -4  23   5        1.38        5.64     12.16 o 
  -3  23   5      135.80      142.59     15.09 o 
  -2  23   5       95.96       91.17     15.63 o 
  -1  23   5       95.27       83.28     15.45 o 
   0  23   5       74.84       87.29     10.82 o 
   1  23   5      150.66      177.37     17.41 o 
   2  23   5       14.94        7.77     13.33 o 
   3  23   5        1.18       11.03     11.92 o 
   4  23   5       12.26        8.16     12.63 o 
   5  23   5       50.88       45.71     12.52 o 
   6  23   5        3.11      -11.24     11.24 o 
  -9  24   5        2.72        4.81      5.83 o 
  -8  24   5        7.19       -5.16      8.58 o 
  -7  24   5        0.32       -7.86      9.89 o 
  -6  24   5        8.38       21.92     10.10 o 
  -5  24   5       32.73       42.25     12.33 o 
  -4  24   5       10.79       15.14     11.37 o 
  -3  24   5       15.28       25.25     13.17 o 
  -2  24   5        7.43        2.75     12.82 o 
  -1  24   5       22.46       19.22     13.55 o 
   0  24   5       55.81       42.09     10.38 o 
   1  24   5       19.94       23.33     13.05 o 
   2  24   5        1.45       -6.42     11.16 o 
   3  24   5       11.96       13.15     10.91 o 
   4  24   5        7.61        1.02     11.39 o 
   5  24   5        2.85       -1.47     11.05 o 
  -9  25   5        1.69        4.06      5.33 o 
  -8  25   5       16.89       10.37      6.96 o 
  -7  25   5       15.31       12.75      8.31 o 
  -6  25   5        9.70        3.00      9.29 o 
  -5  25   5        5.56       -2.80     10.11 o 
  -4  25   5        5.00      -11.45     11.45 o 
  -3  25   5        4.15      -12.32     12.32 o 
  -2  25   5        0.08       -1.04     11.74 o 
  -1  25   5       20.21       21.98     12.63 o 
   0  25   5       20.26       27.89      8.58 o 
   1  25   5        8.51        6.18     11.98 o 
   2  25   5        4.86        9.12     11.20 o 
   3  25   5        1.60        2.44     10.55 o 
   4  25   5       26.34       16.10     10.47 o 
   5  25   5        1.66      -10.14     10.14 o 
  -8  26   5        2.60        8.72      5.76 o 
  -7  26   5       15.61        9.85      7.50 o 
  -6  26   5       16.90       22.46      8.58 o 
  -5  26   5       15.24       30.44      9.37 o 
  -4  26   5       11.21       17.34      8.95 o 
  -3  26   5        8.88       12.58      9.84 o 
  -2  26   5        0.77        0.96     10.14 o 
  -1  26   5        3.72        8.67     10.75 o 
   0  26   5        2.41       -4.83      7.56 o 
   1  26   5       28.24       20.88     10.03 o 
   2  26   5        9.21       15.34     10.43 o 
   3  26   5        7.25       17.09      9.48 o 
   4  26   5        2.14       12.45      8.80 o 
  -7  27   5        1.02       -1.07      5.91 o 
  -6  27   5       16.30        9.33      7.05 o 
  -5  27   5        5.74       12.30      7.68 o 
  -4  27   5        5.59       -5.76      8.50 o 
  -3  27   5        0.75       -7.35      9.72 o 
  -2  27   5        0.97        0.00      8.89 o 
  -1  27   5        2.11        1.30      8.87 o 
   0  27   5        0.53        5.43      8.00 o 
   1  27   5        1.58        6.42      9.03 o 
   2  27   5        0.87       11.67      8.65 o 
   3  27   5        3.16        0.40      8.75 o 
  -6  28   5        1.26        4.92      5.88 o 
  -5  28   5        2.68        0.31      6.72 o 
  -4  28   5        4.16       -3.93      7.42 o 
  -3  28   5       22.64       36.50      7.79 o 
  -2  28   5        0.80       -6.25      7.74 o 
  -1  28   5        1.49       -8.29      8.29 o 
   0  28   5        1.33       -0.65      5.53 o 
   1  28   5        5.64       -4.87      8.11 o 
   2  28   5        0.93       -1.09      8.01 o 
  -4  29   5        0.56       -0.27      5.72 o 
  -3  29   5       20.38       10.08      6.88 o 
  -2  29   5        1.54        0.32      6.31 o 
  -1  29   5        9.94       -4.83      7.22 o 
   0  29   5        0.99       -6.64      9.12 o 
 -15   0   6        2.34        7.00     11.20 o 
 -14   0   6        0.28       12.43     13.24 o 
 -13   0   6        4.58       18.69     13.83 o 
 -12   0   6      138.47      176.29     18.94 o 
 -11   0   6       18.25       20.52     11.19 o 
 -10   0   6       69.99       52.91     12.06 o 
  -9   0   6      145.27      118.10     11.61 o 
  -8   0   6       24.25       31.54      7.83 o 
  -7   0   6       20.56       21.25      6.53 o 
  -6   0   6     2752.77     2651.29     26.48 o 
  -5   0   6      415.30      361.43     10.92 o 
  -4   0   6     2817.99     2642.70     23.87 o 
  -3   0   6      956.97     1086.14     15.68 o 
  -2   0   6     3398.80     3246.36     28.79 o 
  -1   0   6      547.17      458.11     11.23 o 
   0   0   6     1799.37     1754.79     28.31 o 
   1   0   6      267.10      232.98      8.69 o 
   2   0   6      186.28      180.06     11.10 o 
   3   0   6      682.02      603.28     15.41 o 
   4   0   6      167.84      147.76     10.01 o 
   5   0   6        0.57        5.57     10.44 o 
   6   0   6        9.59       17.13     12.71 o 
   7   0   6      127.59      131.03     18.01 o 
   8   0   6        9.09       33.50     15.98 o 
   9   0   6        0.05        3.51     12.66 o 
  10   0   6        1.69       -8.02      9.93 o 
 -15   1   6       11.29       16.66     11.29 o 
 -14   1   6        1.94       23.54     13.25 o 
 -13   1   6       42.74       37.31     15.26 o 
 -12   1   6        1.44       -8.20     14.73 o 
 -11   1   6      148.44      156.15     15.62 o 
 -10   1   6       34.85       47.36     11.05 o 
  -9   1   6      382.03      351.23     14.97 o 
  -8   1   6       65.84       47.28      8.41 o 
  -7   1   6      151.74      165.42     10.82 o 
  -6   1   6     1653.24     1548.32     20.61 o 
  -5   1   6      966.02     1061.43     14.86 o 
  -4   1   6     8224.08     7527.82    182.99 o 
  -3   1   6     5131.82     5864.95     34.64 o 
  -2   1   6      715.40      783.90     13.65 o 
  -1   1   6      997.34      974.14     16.85 o 
   0   1   6      108.66       92.94      4.87 o 
   1   1   6      223.65      238.74      7.79 o 
   2   1   6     2205.40     2058.18     26.32 o 
   3   1   6       98.72       69.75      8.99 o 
   4   1   6      224.49      255.71     12.99 o 
   5   1   6      214.74      232.84     13.55 o 
   6   1   6        9.27        7.45     12.77 o 
   7   1   6       37.68       51.73     16.17 o 
   8   1   6       95.14       96.39     17.46 o 
   9   1   6        7.35        3.53     14.40 o 
  10   1   6        2.10      -10.81     10.81 o 
 -15   2   6        6.99      -12.46     12.46 o 
 -14   2   6        9.14       27.35     13.85 o 
 -13   2   6       10.32       25.49     15.05 o 
 -12   2   6       44.51       33.63     15.37 o 
 -11   2   6       87.47       93.59     14.13 o 
 -10   2   6      385.63      444.29     18.23 o 
  -9   2   6        7.34       15.41      9.60 o 
  -8   2   6       94.54      106.88      9.45 o 
  -7   2   6       31.62       22.42      6.84 o 
  -6   2   6      485.49      467.85     12.68 o 
  -5   2   6     3214.14     3596.36     29.11 o 
  -4   2   6     1364.35     1337.38     18.15 o 
  -3   2   6     6609.06     6457.41     36.71 o 
  -2   2   6      313.28      338.95      8.43 o 
  -1   2   6     2311.57     2380.69     23.03 o 
   0   2   6       20.25       13.52      3.89 o 
   1   2   6      335.13      382.14     11.25 o 
   2   2   6        5.31        4.23      1.02 o 
   3   2   6      114.76      119.88      9.49 o 
   4   2   6      171.19      177.00     12.28 o 
   5   2   6       43.23       36.67     10.47 o 
   6   2   6        8.09       15.96     13.09 o 
   7   2   6       33.41       39.87     16.16 o 
   8   2   6       12.60       10.11     16.64 o 
   9   2   6       15.62       34.42     13.79 o 
  10   2   6        1.69       18.51     10.01 o 
 -15   3   6       22.69        4.65     10.96 o 
 -14   3   6       17.47       19.48     12.69 o 
 -13   3   6        7.20        5.58     14.59 o 
 -12   3   6       54.94       75.54     14.64 o 
 -11   3   6       45.88       60.52     13.23 o 
 -10   3   6       52.92       84.50     12.12 o 
  -9   3   6       29.90       30.52      9.47 o 
  -8   3   6      622.08      539.13     15.93 o 
  -7   3   6        8.73        5.39      6.66 o 
  -6   3   6      271.63      232.82     11.46 o 
  -5   3   6      650.51      666.74     15.18 o 
  -4   3   6     2702.64     2523.91     28.29 o 
  -3   3   6     2038.74     2149.92     22.14 o 
  -2   3   6      807.96      853.98     14.45 o 
  -1   3   6      870.49      825.25     14.74 o 
   0   3   6     2582.24     2627.20     19.65 o 
   1   3   6      316.16      286.91     10.30 o 
   2   3   6     2093.22     1967.85     27.32 o 
   3   3   6      362.61      358.45     12.09 o 
   4   3   6       51.42       47.45      9.64 o 
   5   3   6       70.01       59.80     11.74 o 
   6   3   6       21.25       31.43     14.27 o 
   7   3   6       80.39      123.31     18.01 o 
   8   3   6      121.31      119.56     17.67 o 
   9   3   6       20.85       42.15     14.18 o 
  10   3   6       14.24        1.33     10.33 o 
 -15   4   6        5.55       13.48      9.72 o 
 -14   4   6       40.40       38.69     14.04 o 
 -13   4   6       37.91       25.96     15.92 o 
 -12   4   6       56.16       37.22     13.11 o 
 -11   4   6       10.21       12.33     12.40 o 
 -10   4   6       15.25        8.68     10.56 o 
  -9   4   6        1.88        7.43      9.90 o 
  -8   4   6      173.21      163.91     10.62 o 
  -7   4   6      533.88      544.91     16.23 o 
  -6   4   6      494.58      505.15     15.79 o 
  -5   4   6      414.35      402.88     11.68 o 
  -4   4   6     3890.27     4292.84     31.76 o 
  -3   4   6      158.57      198.49      8.69 o 
  -2   4   6     2204.38     2066.69     24.31 o 
  -1   4   6       11.58        7.86      5.64 o 
   0   4   6      304.01      243.09      6.88 o 
   1   4   6      892.66      758.16     15.44 o 
   2   4   6      604.65      581.55     14.92 o 
   3   4   6       24.78       23.22      7.61 o 
   4   4   6      216.38      210.37     12.42 o 
   5   4   6      107.40       91.05     12.09 o 
   6   4   6       77.29       83.11     14.16 o 
   7   4   6      115.82      139.98     17.40 o 
   8   4   6        2.34        7.27     15.55 o 
   9   4   6       24.21       40.90     14.12 o 
  10   4   6        2.62      -10.97     10.97 o 
 -15   5   6       30.44       33.21      9.43 o 
 -14   5   6        3.00       25.69     12.57 o 
 -13   5   6      249.96      252.18     20.05 o 
 -12   5   6       48.68       37.54     15.15 o 
 -11   5   6      282.28      320.15     17.98 o 
 -10   5   6       44.27       56.27     11.98 o 
  -9   5   6      822.04      838.92     20.44 o 
  -8   5   6       35.20       45.48      9.40 o 
  -7   5   6      312.08      331.20     12.59 o 
  -6   5   6     2130.06     2305.22     25.93 o 
  -5   5   6      442.54      422.15     10.54 o 
  -4   5   6      617.62      632.29     13.84 o 
  -3   5   6      172.91      191.25      8.70 o 
  -2   5   6     1522.51     1588.58     19.98 o 
  -1   5   6      567.54      459.90     11.96 o 
   0   5   6      802.05      821.88     12.57 o 
   1   5   6      116.70      119.53      8.74 o 
   2   5   6      255.40      258.76     11.06 o 
   3   5   6      116.26       97.69      9.42 o 
   4   5   6      232.87      256.13     13.45 o 
   5   5   6       12.12       27.65     11.15 o 
   6   5   6       40.96       20.53     14.29 o 
   7   5   6        5.94      -14.39     14.39 o 
   8   5   6      119.92       94.07     17.87 o 
   9   5   6       17.73       -4.74     13.43 o 
  10   5   6        2.43      -10.60     10.60 o 
 -15   6   6       10.56       -5.76      8.64 o 
 -14   6   6        4.59      -11.13     12.21 o 
 -13   6   6       29.82       29.78     14.51 o 
 -12   6   6        3.78       10.39     13.73 o 
 -11   6   6      202.56      205.61     16.79 o 
 -10   6   6      145.78      126.75     14.18 o 
  -9   6   6       68.53       69.30     11.89 o 
  -8   6   6      315.79      334.84     13.97 o 
  -7   6   6      523.57      472.38     14.77 o 
  -6   6   6      266.86      277.40     11.11 o 
  -5   6   6      738.51      699.05     14.89 o 
  -4   6   6      411.42      384.25     14.18 o 
  -3   6   6      557.89      548.17     12.95 o 
  -2   6   6     2219.45     2435.80     25.06 o 
  -1   6   6      252.37      281.85     10.12 o 
   0   6   6     2197.35     2011.78     20.67 o 
   1   6   6       81.54       83.71      6.77 o 
   2   6   6        5.15        2.14      6.76 o 
   3   6   6      160.19      140.06     10.41 o 
   4   6   6      227.61      229.69     12.18 o 
   5   6   6      131.92      158.95     12.60 o 
   6   6   6       12.06        6.01     15.48 o 
   7   6   6        4.02       -8.81     15.79 o 
   8   6   6       37.28       37.16     16.19 o 
   9   6   6        8.42       24.59     13.51 o 
  10   6   6        4.73        4.98     10.72 o 
 -15   7   6        5.75       -3.90      8.19 o 
 -14   7   6       24.09        6.13     11.31 o 
 -13   7   6       60.78       83.00     14.56 o 
 -12   7   6       15.81       44.84     13.31 o 
 -11   7   6       16.02       35.76     13.49 o 
 -10   7   6      121.86      121.20     15.09 o 
  -9   7   6       70.49       58.09     11.34 o 
  -8   7   6      345.58      323.70     14.36 o 
  -7   7   6      248.71      273.15     12.31 o 
  -6   7   6      215.31      205.56     10.38 o 
  -5   7   6      426.93      392.95     12.41 o 
  -4   7   6      170.99      226.80     10.14 o 
  -3   7   6      483.01      498.33     11.57 o 
  -2   7   6      346.93      327.74     10.96 o 
  -1   7   6      261.97      288.31     10.60 o 
   0   7   6       41.31       38.42     12.90 o 
   1   7   6       44.22       51.30      7.25 o 
   2   7   6      106.91      107.65      9.28 o 
   3   7   6      676.04      560.29     16.93 o 
   4   7   6      402.22      405.43     16.35 o 
   5   7   6       89.02      100.30     13.85 o 
   6   7   6      161.42      156.41     18.67 o 
   7   7   6        8.52        0.00     16.05 o 
   8   7   6       15.56        2.55     15.05 o 
   9   7   6       19.12       27.27     14.00 o 
  10   7   6        8.59        3.15     10.41 o 
 -15   8   6       13.94        5.10      8.06 o 
 -14   8   6       25.94        9.72     11.37 o 
 -13   8   6       56.05       49.60     13.57 o 
 -12   8   6        5.99        5.57     13.43 o 
 -11   8   6      319.88      295.96     18.87 o 
 -10   8   6      380.49      369.79     20.03 o 
  -9   8   6       86.09      110.04     13.23 o 
  -8   8   6      137.34      163.52     12.13 o 
  -7   8   6      554.08      509.22     15.90 o 
  -6   8   6      133.11      148.50     10.57 o 
  -5   8   6     1158.53     1128.47     19.71 o 
  -4   8   6       36.79       43.06      7.89 o 
  -3   8   6      139.63      124.16      8.22 o 
  -2   8   6      580.14      681.19     15.30 o 
  -1   8   6      546.31      583.36     14.59 o 
   0   8   6      544.00      570.57     10.27 o 
   1   8   6       46.24       48.48      7.54 o 
   2   8   6       77.51       86.05      7.75 o 
   3   8   6      101.51      117.15     10.44 o 
   4   8   6       16.19       35.02     11.35 o 
   5   8   6      220.09      267.63     16.79 o 
   6   8   6       52.46       45.16     15.31 o 
   7   8   6       44.35       35.20     15.91 o 
   8   8   6       30.55       19.27     15.20 o 
   9   8   6        6.28       -0.58     13.07 o 
  10   8   6        7.13       13.04     10.27 o 
 -14   9   6       12.77       22.03     10.22 o 
 -13   9   6       11.14       14.16     13.02 o 
 -12   9   6       18.69       36.20     13.52 o 
 -11   9   6      211.21      185.87     17.02 o 
 -10   9   6      286.48      321.60     18.42 o 
  -9   9   6      326.94      312.59     16.66 o 
  -8   9   6      474.56      532.14     18.31 o 
  -7   9   6       51.25       74.06      9.43 o 
  -6   9   6      455.22      485.75     13.65 o 
  -5   9   6      313.48      354.31      9.32 o 
  -4   9   6       33.08       52.05      7.33 o 
  -3   9   6       19.04       36.82      6.24 o 
  -2   9   6       10.35       16.34      6.81 o 
  -1   9   6       92.48       83.32      8.03 o 
   0   9   6       23.30       16.27      8.60 o 
   1   9   6       66.47      103.32      8.77 o 
   2   9   6        2.62       21.99      7.30 o 
   3   9   6      152.44      163.42     12.16 o 
   4   9   6      502.41      493.32     18.18 o 
   5   9   6       70.21       70.26     14.20 o 
   6   9   6      123.32      115.74     17.74 o 
   7   9   6       74.60       63.01     16.85 o 
   8   9   6        9.56       28.57     13.91 o 
   9   9   6       16.99       14.68     12.81 o 
  10   9   6        6.27       -0.89     10.20 o 
 -14  10   6        0.88       10.34      8.89 o 
 -13  10   6       15.66        9.74     12.55 o 
 -12  10   6       10.78       -3.67     13.82 o 
 -11  10   6       52.35       52.37     14.61 o 
 -10  10   6      139.16      147.73     15.27 o 
  -9  10   6      200.90      213.00     15.58 o 
  -8  10   6       20.90       44.01     10.88 o 
  -7  10   6      484.91      467.12     16.57 o 
  -6  10   6      102.64      128.44      9.40 o 
  -5  10   6      198.67      177.72     10.63 o 
  -4  10   6       10.23       21.58      7.06 o 
  -3  10   6      191.47      214.70     10.24 o 
  -2  10   6      554.03      565.02     14.86 o 
  -1  10   6       44.62       45.12      7.46 o 
   0  10   6        8.35       17.50      5.14 o 
   1  10   6       57.37       46.61      8.66 o 
   2  10   6       61.90       71.46      9.79 o 
   3  10   6       37.77       49.40     10.35 o 
   4  10   6      297.10      326.61     17.56 o 
   5  10   6       97.72      100.68     14.24 o 
   6  10   6        7.93        2.87     14.14 o 
   7  10   6      103.29      104.08     17.13 o 
   8  10   6        4.99       16.95     14.32 o 
   9  10   6        6.50       11.71     13.02 o 
 -14  11   6        2.39       -9.23      9.23 o 
 -13  11   6        0.15      -12.38     12.38 o 
 -12  11   6        7.79        5.95     13.33 o 
 -11  11   6       21.03       23.16     13.90 o 
 -10  11   6       33.72       27.25     14.74 o 
  -9  11   6       39.80       30.79     13.16 o 
  -8  11   6      273.90      291.42     15.94 o 
  -7  11   6      121.40      129.14     13.10 o 
  -6  11   6       56.41       55.70      9.87 o 
  -5  11   6       55.32       80.28      8.76 o 
  -4  11   6      382.35      449.06     12.25 o 
  -3  11   6       58.24       51.77      7.82 o 
  -2  11   6       41.08       39.19      7.71 o 
  -1  11   6      221.78      191.39     11.23 o 
   0  11   6        3.36        2.75      7.06 o 
   1  11   6      103.04       84.09      9.69 o 
   2  11   6       29.68       42.75      9.21 o 
   3  11   6      137.73      154.04     12.78 o 
   4  11   6       76.78      108.18     12.64 o 
   5  11   6       63.62       74.32     14.32 o 
   6  11   6       76.53       82.57     16.56 o 
   7  11   6       31.95       30.27     14.59 o 
   8  11   6        7.61       -1.83     13.54 o 
   9  11   6        0.32       -0.52     12.82 o 
 -14  12   6        4.20        6.23      8.88 o 
 -13  12   6       15.39       25.10     10.15 o 
 -12  12   6        0.85      -12.24     12.24 o 
 -11  12   6       85.98       64.05     15.20 o 
 -10  12   6      136.60      130.80     16.63 o 
  -9  12   6       15.54       21.16     12.50 o 
  -8  12   6      161.24      176.60     15.41 o 
  -7  12   6      305.97      317.53     15.91 o 
  -6  12   6      494.51      507.85     17.52 o 
  -5  12   6      445.09      447.67     15.24 o 
  -4  12   6      443.06      501.52     16.02 o 
  -3  12   6       29.79       14.46      8.16 o 
  -2  12   6      142.72      130.41     10.25 o 
  -1  12   6      148.99      141.18     10.89 o 
   0  12   6        3.20       12.44      5.66 o 
   1  12   6      127.98       99.63     10.76 o 
   2  12   6      158.81      214.85     13.55 o 
   3  12   6      117.13      113.30     13.23 o 
   4  12   6       35.69       51.47     12.63 o 
   5  12   6      143.71      141.26     15.84 o 
   6  12   6       40.79       52.09     15.02 o 
   7  12   6        5.81      -15.44     15.44 o 
   8  12   6       15.68        9.16     14.77 o 
   9  12   6        1.91       -1.06     11.97 o 
 -14  13   6        1.17        2.01      7.62 o 
 -13  13   6        0.75       -1.78      9.33 o 
 -12  13   6        3.61      -12.79     12.79 o 
 -11  13   6        0.60        6.02     12.89 o 
 -10  13   6       12.95       39.40     14.42 o 
  -9  13   6      322.01      310.91     20.04 o 
  -8  13   6      521.11      508.82     21.01 o 
  -7  13   6      358.66      409.30     17.87 o 
  -6  13   6       34.40       30.98     10.40 o 
  -5  13   6      388.60      397.99     15.58 o 
  -4  13   6      206.42      217.98     10.81 o 
  -3  13   6      148.18      125.93     13.38 o 
  -2  13   6       21.77        6.77      7.75 o 
  -1  13   6       15.51       25.76      8.25 o 
   0  13   6      123.95      137.96      8.31 o 
   1  13   6        0.11        5.95      8.40 o 
   2  13   6      214.02      233.50     15.00 o 
   3  13   6      100.26       73.17     14.39 o 
   4  13   6      240.55      243.44     17.51 o 
   5  13   6      221.09      218.11     19.42 o 
   6  13   6        0.45       13.33     12.96 o 
   7  13   6       11.84       24.48     14.03 o 
   8  13   6        9.85        6.01     13.29 o 
   9  13   6        2.50        1.07     11.85 o 
 -13  14   6        0.89        8.58      8.58 o 
 -12  14   6        9.03        9.31     11.34 o 
 -11  14   6       28.85       16.53     12.65 o 
 -10  14   6       28.39        3.63     14.83 o 
  -9  14   6      167.49      153.95     16.53 o 
  -8  14   6      131.03      106.97     15.66 o 
  -7  14   6      417.53      430.02     19.69 o 
  -6  14   6       42.91       28.61     10.65 o 
  -5  14   6       67.21       60.04     11.33 o 
  -4  14   6       79.15       71.80     10.88 o 
  -3  14   6       65.99       64.46      9.99 o 
  -2  14   6       90.87      106.05      9.00 o 
  -1  14   6       76.18       92.71     10.27 o 
   0  14   6      239.14      274.74     12.81 o 
   1  14   6       33.32       20.95      9.67 o 
   2  14   6       13.20       12.48      9.93 o 
   3  14   6        9.92       25.63     12.09 o 
   4  14   6      357.48      362.45     19.03 o 
   5  14   6      155.13      195.70     18.67 o 
   6  14   6       12.27       36.05     13.28 o 
   7  14   6       69.79       74.09     15.85 o 
   8  14   6        0.29       25.91     12.26 o 
   9  14   6       13.08        6.13     11.89 o 
 -13  15   6        4.02       -2.95      8.04 o 
 -12  15   6        2.85       -3.86     10.08 o 
 -11  15   6       11.03       11.93     11.67 o 
 -10  15   6      148.98      130.28     16.67 o 
  -9  15   6        7.30        1.78     13.66 o 
  -8  15   6       83.58      123.72     15.66 o 
  -7  15   6       46.36       71.19     13.66 o 
  -6  15   6       15.57       17.54     11.72 o 
  -5  15   6      653.66      607.48     22.28 o 
  -4  15   6      411.65      462.30     17.16 o 
  -3  15   6      193.07      191.97     12.81 o 
  -2  15   6      133.69      121.97     11.50 o 
  -1  15   6       64.99       89.40     11.07 o 
   0  15   6        0.25       -5.79      7.59 o 
   1  15   6      161.93      195.46     13.71 o 
   2  15   6      360.04      382.49     18.32 o 
   3  15   6        4.01        3.00     11.98 o 
   4  15   6       63.11       40.72     15.06 o 
   5  15   6      188.06      190.25     17.86 o 
   6  15   6       11.72       17.83     14.76 o 
   7  15   6        7.24        1.23     13.90 o 
   8  15   6       14.52       18.97     12.72 o 
 -13  16   6       19.58        9.63      7.36 o 
 -12  16   6       12.92       15.74      9.87 o 
 -11  16   6       17.24       12.82     11.54 o 
 -10  16   6        7.27        6.52     12.08 o 
  -9  16   6       71.24       41.29     15.95 o 
  -8  16   6        8.90      -14.60     14.60 o 
  -7  16   6      801.77      802.29     25.67 o 
  -6  16   6      775.37      858.48     25.30 o 
  -5  16   6      116.36      133.38     14.11 o 
  -4  16   6      115.63      101.97     12.83 o 
  -3  16   6        0.70       -9.49      9.93 o 
  -2  16   6       53.73       73.64     11.32 o 
  -1  16   6       36.50       65.83     11.59 o 
   0  16   6      349.26      395.76     15.68 o 
   1  16   6        6.61        5.15     10.79 o 
   2  16   6       55.22       66.80     12.02 o 
   3  16   6        2.89        7.88     11.96 o 
   4  16   6        5.26        7.30     13.87 o 
   5  16   6       21.15       24.86     14.30 o 
   6  16   6       79.78       75.98     15.18 o 
   7  16   6       16.68      -14.65     14.65 o 
   8  16   6       18.55       -0.58     12.46 o 
 -13  17   6        3.59        4.11      6.32 o 
 -12  17   6        0.82       -2.37      7.93 o 
 -11  17   6       14.88       26.15     10.44 o 
 -10  17   6        8.71        2.26     11.93 o 
  -9  17   6       11.16       21.46     13.90 o 
  -8  17   6       46.91       60.40     15.88 o 
  -7  17   6       88.22       82.73     16.12 o 
  -6  17   6       43.92       32.80     13.86 o 
  -5  17   6      149.38      108.57     13.41 o 
  -4  17   6      380.77      371.86     18.44 o 
  -3  17   6       30.51       29.19      8.92 o 
  -2  17   6      230.01      226.72     14.96 o 
  -1  17   6       31.15       28.02     12.02 o 
   0  17   6      194.91      190.44     11.07 o 
   1  17   6       68.84       76.73     13.69 o 
   2  17   6       63.21       48.70     12.94 o 
   3  17   6      122.55      139.68     15.74 o 
   4  17   6       25.84        9.17     13.89 o 
   5  17   6       35.48       14.97     15.73 o 
   6  17   6      117.36      102.26     16.17 o 
   7  17   6       61.44       36.63     14.43 o 
   8  17   6        8.58       15.06     11.32 o 
 -12  18   6        0.07       -7.47      7.47 o 
 -11  18   6        0.86       -7.17      9.45 o 
 -10  18   6        1.33       -2.69     11.93 o 
  -9  18   6       22.64       35.01     14.46 o 
  -8  18   6      173.95      169.64     16.77 o 
  -7  18   6      108.74      133.52     16.45 o 
  -6  18   6        0.61      -14.08     14.08 o 
  -5  18   6      185.35      193.68     16.69 o 
  -4  18   6       77.16       84.51     13.75 o 
  -3  18   6      138.18      133.58     15.06 o 
  -2  18   6      400.68      411.05     19.38 o 
  -1  18   6       36.73       37.45     11.52 o 
   0  18   6      353.66      412.00     14.00 o 
   1  18   6       60.28       74.71     13.60 o 
   2  18   6      144.79      126.27     15.51 o 
   3  18   6       15.38       23.94     13.45 o 
   4  18   6        4.62       18.02     13.60 o 
   5  18   6        8.82        0.60     14.75 o 
   6  18   6        2.26       19.21     13.63 o 
   7  18   6        1.32       -2.30     12.43 o 
 -12  19   6        3.11        6.45      6.45 o 
 -11  19   6        7.19       24.76      7.77 o 
 -10  19   6       33.47       26.43     10.99 o 
  -9  19   6        7.84       17.23     12.51 o 
  -8  19   6       67.28       83.91     13.67 o 
  -7  19   6        2.03       18.20     13.37 o 
  -6  19   6      220.61      260.34     18.49 o 
  -5  19   6       67.55       85.81     14.61 o 
  -4  19   6       40.47       56.99     13.28 o 
  -3  19   6      172.14      184.52     16.47 o 
  -2  19   6       42.31       48.43     15.20 o 
  -1  19   6       27.33       30.17     13.05 o 
   0  19   6      259.07      287.53     13.07 o 
   1  19   6       62.29       60.15     14.31 o 
   2  19   6        1.47        9.35     13.14 o 
   3  19   6       12.87        8.56     13.46 o 
   4  19   6       32.37       24.04     15.00 o 
   5  19   6        8.71       23.16     14.76 o 
   6  19   6       15.68      -10.53     14.40 o 
   7  19   6        1.10       -1.64     12.06 o 
 -11  20   6        2.02       -7.61      7.61 o 
 -10  20   6        0.47        0.00      9.07 o 
  -9  20   6       30.68       33.54     12.42 o 
  -8  20   6        5.53       -5.67     12.65 o 
  -7  20   6       81.62       81.66     14.45 o 
  -6  20   6      108.86      150.12     17.20 o 
  -5  20   6       74.81       65.69     14.20 o 
  -4  20   6       70.05       87.63     15.27 o 
  -3  20   6       25.40       30.24     15.08 o 
  -2  20   6      469.79      548.06     22.81 o 
  -1  20   6       21.93       15.50     14.64 o 
   0  20   6      113.49      147.56     31.01 o 
   1  20   6       72.31       61.04     15.78 o 
   2  20   6      101.37       98.48     15.07 o 
   3  20   6        5.40       -2.27     13.39 o 
   4  20   6      127.97      104.56     17.15 o 
   5  20   6       16.59       25.66     13.55 o 
   6  20   6        6.36        8.47     12.35 o 
   7  20   6       10.37       -7.87     13.08 o 
 -11  21   6        5.14        5.49      6.58 o 
 -10  21   6        4.04       14.71      7.91 o 
  -9  21   6       28.73       22.41     10.38 o 
  -8  21   6       20.39       30.17     11.65 o 
  -7  21   6       52.60       58.79     14.58 o 
  -6  21   6        1.52      -12.09     13.43 o 
  -5  21   6       16.41       10.36     13.81 o 
  -4  21   6       82.34       72.24     15.81 o 
  -3  21   6      114.57      123.82     16.92 o 
  -2  21   6       13.36       28.76     14.05 o 
  -1  21   6      312.84      308.12     19.05 o 
   0  21   6       16.62        9.29     10.25 o 
   1  21   6      145.61      154.72     16.67 o 
   2  21   6       30.19       38.66     13.63 o 
   3  21   6       56.73       57.42     14.03 o 
   4  21   6        9.23        4.01     13.06 o 
   5  21   6       30.24       25.37     13.45 o 
   6  21   6       27.75        1.06     12.90 o 
 -10  22   6        2.12        1.70      7.39 o 
  -9  22   6       23.61       20.25      8.79 o 
  -8  22   6        6.18       -6.25     10.60 o 
  -7  22   6        4.29        3.20     11.36 o 
  -6  22   6        3.10       -8.34     13.52 o 
  -5  22   6        8.97       26.69     12.49 o 
  -4  22   6        5.49       -6.81     13.47 o 
  -3  22   6      150.84      138.41     16.40 o 
  -2  22   6      108.71      106.65     16.65 o 
  -1  22   6      230.76      260.75     19.74 o 
   0  22   6       79.00       85.50     11.05 o 
   1  22   6       77.31      111.40     15.14 o 
   2  22   6       27.38       11.84     14.43 o 
   3  22   6        9.73       -9.60     12.74 o 
   4  22   6        4.08       -1.70     13.13 o 
   5  22   6       29.07       24.80     13.76 o 
   6  22   6        4.01      -12.11     12.11 o 
 -10  23   6        3.47        2.59      5.77 o 
  -9  23   6        4.21       -8.04      8.04 o 
  -8  23   6        4.37       10.25      9.11 o 
  -7  23   6        0.09      -11.31     11.31 o 
  -6  23   6       13.48      -11.01     11.87 o 
  -5  23   6       17.58       16.92     11.89 o 
  -4  23   6       11.45       15.00     12.67 o 
  -3  23   6        9.20        1.64     13.27 o 
  -2  23   6       46.35       45.70     14.25 o 
  -1  23   6       48.42       39.47     15.32 o 
   0  23   6        0.90      -10.11     10.11 o 
   1  23   6       66.22       34.88     14.60 o 
   2  23   6        3.02       -1.66     12.70 o 
   3  23   6       10.19       14.69     12.39 o 
   4  23   6        1.29       17.97     11.56 o 
   5  23   6        2.14       11.12     11.07 o 
  -9  24   6        0.53        0.32      6.63 o 
  -8  24   6        2.17        0.73      8.29 o 
  -7  24   6        3.43        8.60      9.30 o 
  -6  24   6        5.40       -6.19     10.53 o 
  -5  24   6        2.81       -9.62     11.66 o 
  -4  24   6        8.80        0.53     12.09 o 
  -3  24   6       45.19       43.92     14.30 o 
  -2  24   6       55.63       38.79     13.98 o 
  -1  24   6       13.52       20.99     13.20 o 
   0  24   6       14.96       18.22      8.97 o 
   1  24   6       26.07       25.00     12.64 o 
   2  24   6       63.09       65.13     13.23 o 
   3  24   6       17.93       -3.09     11.64 o 
   4  24   6        3.69        2.47     11.41 o 
  -9  25   6        3.74        1.03      5.77 o 
  -8  25   6        7.50       12.07      7.02 o 
  -7  25   6        6.88        6.34      8.21 o 
  -6  25   6        0.67       11.33      9.12 o 
  -5  25   6        0.01       -9.95      9.95 o 
  -4  25   6        4.93       -1.95     11.32 o 
  -3  25   6        4.03       -8.01     11.09 o 
  -2  25   6       16.83       31.85     11.64 o 
  -1  25   6       23.93       11.65     11.87 o 
   0  25   6       50.56       33.41      8.96 o 
   1  25   6        0.89      -11.75     11.75 o 
   2  25   6       13.26        2.47     11.06 o 
   3  25   6        2.29        1.89     10.04 o 
   4  25   6        2.94       -9.95      9.95 o 
  -8  26   6       25.00       11.28      6.16 o 
  -7  26   6       30.46       17.16      7.70 o 
  -6  26   6        2.08        6.17      7.40 o 
  -5  26   6        0.21       16.87      8.59 o 
  -4  26   6        1.47        6.01      9.15 o 
  -3  26   6        0.13      -10.25     10.25 o 
  -2  26   6        1.87      -10.27     10.27 o 
  -1  26   6        3.98      -10.39     10.39 o 
   0  26   6        0.46       -0.30      7.10 o 
   1  26   6        3.37      -10.36     10.36 o 
   2  26   6        1.77        4.90      9.71 o 
   3  26   6        2.94        0.86      9.29 o 
  -7  27   6       15.14       21.70      5.82 o 
  -6  27   6       11.74       -2.15      7.54 o 
  -5  27   6        1.45       -2.07      7.32 o 
  -4  27   6        7.13        7.87      7.82 o 
  -3  27   6        6.22        3.17      8.23 o 
  -2  27   6        5.47       15.15      8.75 o 
  -1  27   6        4.84       -6.64      9.22 o 
   0  27   6        9.85        2.84      6.58 o 
   1  27   6        1.91       -0.42      9.19 o 
   2  27   6        1.34       -8.54      8.54 o 
  -5  28   6       17.50       -0.30      6.71 o 
  -4  28   6        4.47       -5.12      6.72 o 
  -3  28   6        8.96        1.02      7.74 o 
  -2  28   6        1.27       -7.10      7.73 o 
  -1  28   6        4.44       -0.74      8.31 o 
   0  28   6        2.53        3.71      5.56 o 
 -15   0   7        0.57       -2.03     11.76 o 
 -14   0   7        1.21      -13.98     13.98 o 
 -13   0   7       33.65       29.94     15.66 o 
 -12   0   7        2.32      -14.88     14.88 o 
 -11   0   7       17.17       13.74      3.70 o 
 -10   0   7      210.86      195.83     13.89 o 
  -9   0   7        0.65       -4.59     10.13 o 
  -8   0   7      312.88      306.94     12.55 o 
  -7   0   7        7.85       11.22      6.82 o 
  -6   0   7       61.82       39.85      7.15 o 
  -5   0   7     1572.35     1615.39     21.33 o 
  -4   0   7     5946.63     5877.93     37.19 o 
  -3   0   7       24.13       22.82      7.74 o 
  -2   0   7     8733.95     7923.00    181.26 o 
  -1   0   7      421.30      391.23     11.20 o 
   0   0   7      146.04      142.91      5.87 o 
   1   0   7      163.24      171.30     10.14 o 
   2   0   7      310.25      335.43     13.63 o 
   3   0   7      235.91      224.87     12.74 o 
   4   0   7      269.34      261.29     14.20 o 
   5   0   7      114.77       77.72     14.63 o 
   6   0   7        0.04      -11.65     15.46 o 
   7   0   7        1.48        0.68     16.11 o 
   8   0   7        4.82      -14.03     14.03 o 
   9   0   7       10.60        5.43     10.37 o 
  10   0   7       11.35        6.05      7.47 o 
 -15   1   7        2.62       10.01     11.21 o 
 -14   1   7        1.48       -0.56     13.93 o 
 -13   1   7       28.43       -2.47     16.42 o 
 -12   1   7       72.68       47.29     16.28 o 
 -11   1   7      106.43      132.75     15.79 o 
 -10   1   7       22.37       23.95     10.43 o 
  -9   1   7      223.03      268.46     14.12 o 
  -8   1   7      103.67      104.54      9.27 o 
  -7   1   7      119.98       92.35      8.33 o 
  -6   1   7      388.81      381.32     12.14 o 
  -5   1   7     1200.54     1364.75     19.82 o 
  -4   1   7     1783.32     1888.06     21.84 o 
  -3   1   7     2548.87     2472.98     26.73 o 
  -2   1   7     1450.76     1332.14     18.70 o 
  -1   1   7      262.39      236.80     10.81 o 
   0   1   7      131.13      112.42      5.63 o 
   1   1   7      230.21      213.19     10.30 o 
   2   1   7     1872.01     1753.26     25.78 o 
   3   1   7      524.92      544.14     15.96 o 
   4   1   7       22.96       36.91     11.03 o 
   5   1   7       36.35       36.50     14.84 o 
   6   1   7      122.00      139.59     17.38 o 
   7   1   7        2.96        3.42     16.27 o 
   8   1   7       26.81       22.97     15.18 o 
   9   1   7        0.24      -10.96     10.96 o 
  10   1   7        5.57        5.63      7.44 o 
 -15   2   7       18.39       26.04     12.27 o 
 -14   2   7        7.56        3.50     14.37 o 
 -13   2   7       29.25       22.40     15.70 o 
 -12   2   7       15.68       16.66     14.31 o 
 -11   2   7       77.87       81.43     14.95 o 
 -10   2   7        9.02        3.67     11.50 o 
  -9   2   7      272.19      267.52     14.22 o 
  -8   2   7      156.60      173.05     11.06 o 
  -7   2   7      944.81      926.31     18.31 o 
  -6   2   7       67.62       75.95      8.57 o 
  -5   2   7     4677.83     4648.06     34.68 o 
  -4   2   7      671.30      576.06     16.62 o 
  -3   2   7     1725.84     1880.50     21.89 o 
  -2   2   7     4866.43     5116.64     35.28 o 
  -1   2   7       46.52       61.18      6.62 o 
   0   2   7      114.25       94.26      5.46 o 
   1   2   7      414.27      359.65     12.24 o 
   2   2   7        4.29        9.28      8.03 o 
   3   2   7      827.50      831.24     20.44 o 
   4   2   7       44.96       60.60     11.29 o 
   5   2   7      252.41      252.81     17.58 o 
   6   2   7        2.52       -8.26     15.16 o 
   7   2   7       12.10       32.20     15.65 o 
   8   2   7        0.89       33.53     13.52 o 
   9   2   7        7.94       12.73     10.22 o 
  10   2   7       33.07       32.28      7.78 o 
 -15   3   7        0.59      -11.02     11.51 o 
 -14   3   7       35.95       23.16     14.77 o 
 -13   3   7      104.09      124.22     18.16 o 
 -12   3   7        1.37      -13.17     14.09 o 
 -11   3   7       97.79      100.59     16.22 o 
 -10   3   7       11.11       10.20     11.86 o 
  -9   3   7      308.23      296.37     15.10 o 
  -8   3   7       89.96       69.63      9.39 o 
  -7   3   7        4.25        6.67      7.30 o 
  -6   3   7      275.74      267.13     11.02 o 
  -5   3   7       47.71       66.07      7.96 o 
  -4   3   7     1609.05     1688.30     21.39 o 
  -3   3   7      111.64       86.11      8.43 o 
  -2   3   7      386.49      358.57     11.32 o 
  -1   3   7      506.95      533.93     13.41 o 
   0   3   7      409.47      389.92     10.36 o 
   1   3   7       97.52       91.87      8.61 o 
   2   3   7       88.82       96.27      8.79 o 
   3   3   7      903.51      928.92     21.35 o 
   4   3   7      359.26      367.30     14.83 o 
   5   3   7       90.40       67.12     16.67 o 
   6   3   7       41.05       47.11     15.98 o 
   7   3   7       37.25       29.14     16.32 o 
   8   3   7        5.02        6.84     14.36 o 
   9   3   7       18.26       29.05     10.57 o 
 -15   4   7        2.12        0.91      9.92 o 
 -14   4   7        4.67       11.95     13.19 o 
 -13   4   7      141.93      150.94     17.68 o 
 -12   4   7      201.17      223.30     18.25 o 
 -11   4   7       66.64       87.28     14.72 o 
 -10   4   7       22.89       20.72     12.40 o 
  -9   4   7      797.79      839.34     22.08 o 
  -8   4   7      109.78      103.57     10.56 o 
  -7   4   7      506.48      546.38     15.58 o 
  -6   4   7      199.89      229.14     11.12 o 
  -5   4   7       97.61       95.42      7.94 o 
  -4   4   7      619.90      676.43     14.83 o 
  -3   4   7     1305.75     1277.46     19.15 o 
  -2   4   7     2844.47     2745.17     27.16 o 
  -1   4   7      871.59      867.22     16.72 o 
   0   4   7     1274.46     1422.01     15.01 o 
   1   4   7      110.14      101.53      8.31 o 
   2   4   7       95.93       96.66      9.25 o 
   3   4   7      125.32      129.75     11.40 o 
   4   4   7       33.84       33.03     11.49 o 
   5   4   7      133.85      154.09     16.56 o 
   6   4   7       43.83       59.51     16.05 o 
   7   4   7       15.11       26.20     16.86 o 
   8   4   7        1.30       -2.46     14.20 o 
   9   4   7        6.81        5.75     10.29 o 
 -15   5   7        1.36        6.27      9.44 o 
 -14   5   7       17.56       -2.22     13.06 o 
 -13   5   7       66.41       78.68     15.67 o 
 -12   5   7       17.79       22.45     14.86 o 
 -11   5   7      162.56      141.68     16.91 o 
 -10   5   7      690.18      655.58     22.38 o 
  -9   5   7       74.24       62.83     13.37 o 
  -8   5   7       99.91      106.65     10.69 o 
  -7   5   7      491.40      461.55     14.73 o 
  -6   5   7      440.03      439.96     13.93 o 
  -5   5   7      260.18      287.82     11.54 o 
  -4   5   7       10.47       33.10      6.58 o 
  -3   5   7       89.45       86.57      7.37 o 
  -2   5   7      165.62      178.21      9.18 o 
  -1   5   7      108.20      105.24      8.74 o 
   0   5   7      521.69      548.76     10.24 o 
   1   5   7      380.91      393.36     13.14 o 
   2   5   7       55.51       55.65      9.01 o 
   3   5   7      133.44      131.46     12.92 o 
   4   5   7      398.80      428.01     18.08 o 
   5   5   7      108.15      100.18     16.69 o 
   6   5   7      156.49      151.40     19.70 o 
   7   5   7        1.50       -8.71     15.14 o 
   8   5   7        1.64       20.16     13.83 o 
   9   5   7        5.05        7.20     10.55 o 
 -15   6   7        6.00        8.11      9.26 o 
 -14   6   7        2.74        9.16     11.36 o 
 -13   6   7       99.84       79.10     15.74 o 
 -12   6   7       82.88       89.16     15.77 o 
 -11   6   7       41.46       53.37     14.86 o 
 -10   6   7      338.26      357.64     19.62 o 
  -9   6   7      371.80      423.15     18.31 o 
  -8   6   7        6.33        3.36      9.12 o 
  -7   6   7      152.57      133.35     10.87 o 
  -6   6   7      399.52      464.98     14.12 o 
  -5   6   7      423.91      463.36     10.90 o 
  -4   6   7      761.04      802.76     16.54 o 
  -3   6   7      286.98      286.96     11.99 o 
  -2   6   7      399.72      346.90     11.92 o 
  -1   6   7        4.90       20.87      6.39 o 
   0   6   7      168.21      136.80      6.58 o 
   1   6   7       37.90       38.39      7.62 o 
   2   6   7      142.65      114.09     10.36 o 
   3   6   7       45.30       42.75     10.89 o 
   4   6   7      240.19      200.25     15.23 o 
   5   6   7       38.01       19.70     14.26 o 
   6   6   7        5.21       20.68     15.13 o 
   7   6   7       96.86      111.05     18.61 o 
   8   6   7        1.62        0.58     13.30 o 
   9   6   7        0.12      -11.26     11.26 o 
 -15   7   7        5.05       -9.00      9.00 o 
 -14   7   7        8.64        2.09     11.57 o 
 -13   7   7       94.31       74.86     15.59 o 
 -12   7   7        3.39      -14.42     14.42 o 
 -11   7   7      104.95      143.09     17.43 o 
 -10   7   7      297.28      302.77     18.24 o 
  -9   7   7     1055.48     1061.24     25.97 o 
  -8   7   7       45.94       38.92     10.97 o 
  -7   7   7        7.37        2.66      7.84 o 
  -6   7   7      222.63      206.32     11.64 o 
  -5   7   7      274.83      305.37     12.17 o 
  -4   7   7       83.54       59.79      7.68 o 
  -3   7   7       67.63       85.84      7.70 o 
  -2   7   7      115.39      141.17      9.08 o 
  -1   7   7        2.03        3.24      6.34 o 
   0   7   7      284.51      313.18      8.78 o 
   1   7   7      241.70      255.10     12.12 o 
   2   7   7       12.29        7.78      2.38 o 
   3   7   7       56.38       43.97     10.82 o 
   4   7   7       43.82       35.96     12.03 o 
   5   7   7       42.01       47.83     14.63 o 
   6   7   7      216.04      203.04     19.30 o 
   7   7   7       81.70      116.03     17.91 o 
   8   7   7        2.71        5.38     13.31 o 
   9   7   7        1.71        0.00     10.44 o 
 -15   8   7        6.23        8.04      7.94 o 
 -14   8   7       21.07        6.97     11.27 o 
 -13   8   7      113.40      110.23     14.96 o 
 -12   8   7       85.33       65.12     16.57 o 
 -11   8   7        2.67       -7.00     14.23 o 
 -10   8   7      219.22      228.13     17.88 o 
  -9   8   7      568.57      558.86     21.11 o 
  -8   8   7      409.07      433.93     17.05 o 
  -7   8   7       97.92       93.97     10.83 o 
  -6   8   7      361.90      325.89     13.70 o 
  -5   8   7      375.23      358.17     13.68 o 
  -4   8   7      355.17      293.53     11.73 o 
  -3   8   7       34.51       28.99      7.05 o 
  -2   8   7      166.50      205.50     10.60 o 
  -1   8   7        3.48       -6.82      6.82 o 
   0   8   7      243.63      217.15      8.02 o 
   1   8   7      147.41      181.16     10.36 o 
   2   8   7       29.69       30.99      9.51 o 
   3   8   7       21.56       12.08     10.94 o 
   4   8   7       66.55       97.53     13.36 o 
   5   8   7      210.63      209.72     18.60 o 
   6   8   7      235.75      273.55     20.68 o 
   7   8   7       28.18       29.90     15.58 o 
   8   8   7        9.36      -13.87     13.87 o 
   9   8   7       29.18       27.35     11.02 o 
 -14   9   7        5.00      -10.17     10.17 o 
 -13   9   7        2.06        9.66     12.23 o 
 -12   9   7       26.56       20.83     14.77 o 
 -11   9   7        6.21       33.20     13.88 o 
 -10   9   7       86.42       64.25     14.14 o 
  -9   9   7      100.99       99.06     14.37 o 
  -8   9   7      134.57      145.11     13.66 o 
  -7   9   7       97.05      121.70     11.68 o 
  -6   9   7      729.54      807.74     19.28 o 
  -5   9   7       36.89       35.56      7.94 o 
  -4   9   7      124.59      121.57     11.12 o 
  -3   9   7       36.25       27.22      8.14 o 
  -2   9   7       86.05       99.32      9.02 o 
  -1   9   7      119.42      139.32     10.10 o 
   0   9   7      101.24      109.00      6.92 o 
   1   9   7       33.12       39.34      8.38 o 
   2   9   7      137.71      145.28     12.19 o 
   3   9   7       77.27       70.50     11.78 o 
   4   9   7      182.02      193.53     16.32 o 
   5   9   7      236.02      244.28     19.90 o 
   6   9   7      115.03      140.95     17.80 o 
   7   9   7       27.75       51.44     16.03 o 
   8   9   7       10.73       36.07     12.99 o 
   9   9   7       49.31       41.94     11.91 o 
 -14  10   7        6.51        3.12      9.93 o 
 -13  10   7       50.65       42.20     12.95 o 
 -12  10   7       82.59       75.76     16.65 o 
 -11  10   7       95.41       92.06     15.97 o 
 -10  10   7      203.20      198.08     17.37 o 
  -9  10   7       93.61       64.72     15.00 o 
  -8  10   7      538.20      547.87     20.68 o 
  -7  10   7      709.77      623.41     19.75 o 
  -6  10   7      401.82      419.97     16.16 o 
  -5  10   7      286.98      348.51     13.88 o 
  -4  10   7      112.95      108.38      9.73 o 
  -3  10   7      170.14      166.11     10.41 o 
  -2  10   7       26.71       33.18      8.23 o 
  -1  10   7      193.29      203.13     11.59 o 
   0  10   7        4.83        1.01      5.70 o 
   1  10   7       94.34       95.43     11.12 o 
   2  10   7       91.81       71.77     12.07 o 
   3  10   7       43.57       70.42     12.67 o 
   4  10   7        2.60        7.81     13.32 o 
   5  10   7      160.02      139.63     16.80 o 
   6  10   7      106.12      120.28     17.02 o 
   7  10   7       55.61       38.21     16.25 o 
   8  10   7       22.62       17.18     13.64 o 
   9  10   7       13.21       -0.92     10.35 o 
 -14  11   7       42.79       21.91      9.57 o 
 -13  11   7       17.87       22.47     11.94 o 
 -12  11   7       26.26       27.94     14.10 o 
 -11  11   7      193.10      148.07     17.46 o 
 -10  11   7      148.21      111.02     16.87 o 
  -9  11   7      232.28      241.65     17.29 o 
  -8  11   7      612.32      586.31     23.57 o 
  -7  11   7      252.92      264.36     16.19 o 
  -6  11   7      895.34      902.61     22.36 o 
  -5  11   7      331.93      345.76     14.82 o 
  -4  11   7      132.81      141.41     11.30 o 
  -3  11   7       16.07       21.95      7.89 o 
  -2  11   7       50.85       40.43     10.46 o 
  -1  11   7       80.44       98.91     10.18 o 
   0  11   7       15.74       14.48      7.70 o 
   1  11   7      178.71      222.71     13.69 o 
   2  11   7       57.28       70.19     11.28 o 
   3  11   7      122.06      147.28     15.74 o 
   4  11   7       35.77       51.44     14.59 o 
   5  11   7      117.48      116.25     17.17 o 
   6  11   7      172.63      196.39     17.70 o 
   7  11   7       30.57       10.10     14.47 o 
   8  11   7        3.42        2.26     13.09 o 
   9  11   7       10.68        4.04     10.97 o 
 -14  12   7        0.51        1.53      8.21 o 
 -13  12   7        2.31      -11.12     11.12 o 
 -12  12   7       36.12       63.37     12.81 o 
 -11  12   7       65.57       49.78     14.92 o 
 -10  12   7       66.27       52.76     14.97 o 
  -9  12   7      188.94      200.12     17.07 o 
  -8  12   7      483.88      483.95     20.99 o 
  -7  12   7      219.67      231.11     15.49 o 
  -6  12   7       24.88       34.10     11.48 o 
  -5  12   7      244.95      266.83     14.45 o 
  -4  12   7       99.36       94.65     10.87 o 
  -3  12   7        5.94        4.83      8.19 o 
  -2  12   7      285.31      303.52     13.78 o 
  -1  12   7      150.10      152.69      9.86 o 
   0  12   7      139.51      149.94      8.48 o 
   1  12   7       51.42       52.66     10.88 o 
   2  12   7       15.80        8.23     10.01 o 
   3  12   7      189.31      151.78     15.08 o 
   4  12   7      164.32      205.86     18.35 o 
   5  12   7       21.17       22.86     16.22 o 
   6  12   7      135.55      174.61     17.91 o 
   7  12   7       30.00       42.12     13.82 o 
   8  12   7       24.92       31.83     12.41 o 
 -14  13   7        5.65       10.84      7.61 o 
 -13  13   7        0.62       10.98      9.85 o 
 -12  13   7        0.06        5.54     11.37 o 
 -11  13   7       44.25       38.47     14.01 o 
 -10  13   7       17.31        2.43     15.10 o 
  -9  13   7      120.42      116.93     15.29 o 
  -8  13   7      341.18      354.43     19.06 o 
  -7  13   7        4.80      -13.81     13.81 o 
  -6  13   7      331.56      316.63     18.46 o 
  -5  13   7       91.22       71.87     12.01 o 
  -4  13   7      421.63      383.68     18.73 o 
  -3  13   7       79.20       86.31     10.74 o 
  -2  13   7       31.16       40.05      9.74 o 
  -1  13   7       10.38       29.24      9.89 o 
   0  13   7      396.36      383.73     18.19 o 
   1  13   7      227.88      229.08     14.31 o 
   2  13   7       97.04      106.54     13.32 o 
   3  13   7      100.07      105.52     15.04 o 
   4  13   7        2.60        3.99     14.12 o 
   5  13   7       15.72       45.59     15.07 o 
   6  13   7       10.33       14.53     13.83 o 
   7  13   7       11.40       30.44     13.04 o 
   8  13   7       14.89       29.48     12.27 o 
 -13  14   7       10.14       14.72      9.38 o 
 -12  14   7        4.18        0.00     11.29 o 
 -11  14   7       15.64       15.86     13.18 o 
 -10  14   7      168.93      194.26     18.18 o 
  -9  14   7      187.95      172.54     18.40 o 
  -8  14   7       32.38       39.67     14.65 o 
  -7  14   7     1074.09     1277.06     29.86 o 
  -6  14   7      337.46      311.94     18.21 o 
  -5  14   7      390.75      388.01     17.36 o 
  -4  14   7       99.39       80.73     12.92 o 
  -3  14   7       16.31       27.71     10.00 o 
  -2  14   7      107.51      119.44     12.05 o 
  -1  14   7       32.84       26.65     10.76 o 
   0  14   7       18.28       26.30     12.56 o 
   1  14   7       59.85       47.75     11.40 o 
   2  14   7      161.81      209.24     15.68 o 
   3  14   7      197.72      225.13     16.71 o 
   4  14   7      232.58      227.37     19.11 o 
   5  14   7        9.67       -9.22     15.64 o 
   6  14   7       25.64       49.43     14.40 o 
   7  14   7       53.42       26.24     14.20 o 
   8  14   7       28.75       27.63     12.26 o 
 -13  15   7        7.24       -6.88      9.05 o 
 -12  15   7        9.85       30.49     10.58 o 
 -11  15   7        2.54        3.94     11.86 o 
 -10  15   7      213.36      221.89     17.38 o 
  -9  15   7       84.41       83.77     15.91 o 
  -8  15   7       41.97       37.94     13.93 o 
  -7  15   7     1298.26     1346.89     30.33 o 
  -6  15   7       13.28        7.30     11.75 o 
  -5  15   7      404.35      429.18     18.11 o 
  -4  15   7       60.64       45.46     13.06 o 
  -3  15   7      277.67      252.85     14.94 o 
  -2  15   7        1.94       12.30     10.21 o 
  -1  15   7       27.86       23.69     10.41 o 
   0  15   7        0.84        8.55     14.58 o 
   1  15   7        4.40      -11.45     11.45 o 
   2  15   7       29.99       38.18     11.32 o 
   3  15   7      107.76       97.57     15.10 o 
   4  15   7       31.63       12.93     14.51 o 
   5  15   7       27.92       30.20     14.32 o 
   6  15   7        5.98        6.80     14.04 o 
   7  15   7        0.42       -2.90     13.28 o 
   8  15   7       12.04        7.06     11.65 o 
 -13  16   7       15.69        1.05      7.66 o 
 -12  16   7       11.10       12.45      9.35 o 
 -11  16   7        0.53       -3.72     11.62 o 
 -10  16   7        8.25       10.35      2.88 o 
  -9  16   7       15.54       23.25     14.24 o 
  -8  16   7       92.83       79.44     16.27 o 
  -7  16   7      169.00      208.37     19.23 o 
  -6  16   7      154.83      170.32     15.85 o 
  -5  16   7      132.40      152.83     14.83 o 
  -4  16   7      104.39      109.05     14.24 o 
  -3  16   7      105.41      113.56     12.58 o 
  -2  16   7       32.74       30.14     12.09 o 
  -1  16   7       52.82       70.64     11.62 o 
   0  16   7        1.69        1.01      7.52 o 
   1  16   7       73.80       88.21     13.35 o 
   2  16   7      118.21      130.50     15.51 o 
   3  16   7       20.74        0.58     13.87 o 
   4  16   7       29.35       14.30     14.17 o 
   5  16   7       34.17       59.67     15.38 o 
   6  16   7       51.73       54.78     14.74 o 
   7  16   7       64.95       62.18     13.06 o 
 -13  17   7        3.41        0.00      6.55 o 
 -12  17   7       19.21       21.20      6.83 o 
 -11  17   7       13.42       11.85     10.25 o 
 -10  17   7       14.18        6.73     12.45 o 
  -9  17   7       85.82       87.44     15.69 o 
  -8  17   7        4.43       10.59     13.28 o 
  -7  17   7       28.96       63.27     14.30 o 
  -6  17   7      113.33       85.57     15.08 o 
  -5  17   7       80.18       75.91     15.83 o 
  -4  17   7       41.59       45.37     13.24 o 
  -3  17   7      145.74      150.55     16.71 o 
  -2  17   7       19.73       31.75     11.81 o 
  -1  17   7        1.49       -7.39     11.66 o 
   0  17   7        8.25        9.29      7.79 o 
   1  17   7        5.79        2.67     12.31 o 
   2  17   7      141.08      139.63     15.75 o 
   3  17   7        5.68        0.57     13.74 o 
   4  17   7       40.37       64.93     14.56 o 
   5  17   7       14.59       42.14     14.13 o 
   6  17   7       15.09       13.05     14.12 o 
   7  17   7        2.49       -9.30     12.83 o 
 -12  18   7        9.44        5.03      7.46 o 
 -11  18   7       14.75        1.82      9.69 o 
 -10  18   7       10.84        7.36     11.71 o 
  -9  18   7       81.30      105.17     14.99 o 
  -8  18   7        4.92       -8.84     12.95 o 
  -7  18   7        9.32      -12.13     14.28 o 
  -6  18   7      178.99      166.63     16.95 o 
  -5  18   7      147.72      105.16     16.28 o 
  -4  18   7       10.54       41.42     13.11 o 
  -3  18   7      297.26      269.41     17.49 o 
  -2  18   7       10.32       17.95     13.35 o 
  -1  18   7      153.22      140.38     15.14 o 
   0  18   7       55.98       66.97      9.83 o 
   1  18   7       13.69       -6.57     13.34 o 
   2  18   7       50.67       56.07     13.82 o 
   3  18   7      122.56      143.12     17.90 o 
   4  18   7        1.84        6.59     13.79 o 
   5  18   7       17.06        9.05     14.85 o 
   6  18   7       47.79       24.25     13.97 o 
   7  18   7       23.98       28.28     12.04 o 
 -12  19   7        0.66        1.91      6.57 o 
 -11  19   7       17.80       -0.79      8.52 o 
 -10  19   7        1.58       -4.37     10.46 o 
  -9  19   7        3.14       16.96     12.28 o 
  -8  19   7        0.32       16.16     13.17 o 
  -7  19   7        1.44      -14.38     14.38 o 
  -6  19   7       79.96       89.42     16.12 o 
  -5  19   7      354.19      404.11     20.86 o 
  -4  19   7       58.73       64.99     14.96 o 
  -3  19   7       77.09       54.89     15.29 o 
  -2  19   7      287.15      337.81     19.08 o 
  -1  19   7      168.58      186.32     15.46 o 
   0  19   7       57.86       50.67     11.07 o 
   1  19   7       39.48       35.31     14.53 o 
   2  19   7       43.22       32.80     13.71 o 
   3  19   7       13.92       17.66     14.05 o 
   4  19   7       57.96       82.19     14.98 o 
   5  19   7        6.25       27.59     13.26 o 
   6  19   7        0.76        2.25     12.31 o 
 -11  20   7        5.75       -2.13      7.90 o 
 -10  20   7       17.29        9.65     10.08 o 
  -9  20   7       29.51       35.50     11.53 o 
  -8  20   7       36.04       28.27     12.81 o 
  -7  20   7      129.91      155.80     16.04 o 
  -6  20   7       37.74       10.99     15.53 o 
  -5  20   7       17.77       18.26     15.00 o 
  -4  20   7      367.97      392.28     21.71 o 
  -3  20   7      153.07      136.10     16.87 o 
  -2  20   7       98.17       94.52     16.02 o 
  -1  20   7       74.45       63.78     15.35 o 
   0  20   7      156.38      144.65     12.65 o 
   1  20   7       39.83       45.61     14.16 o 
   2  20   7        8.95        1.73     14.32 o 
   3  20   7       42.00       28.74     13.96 o 
   4  20   7       48.90       77.66     14.89 o 
   5  20   7       21.64       45.32     12.88 o 
   6  20   7       22.29       30.19     11.91 o 
 -11  21   7       12.31        6.23      7.37 o 
 -10  21   7        6.86       14.34      8.02 o 
  -9  21   7        2.53       12.87      9.26 o 
  -8  21   7       10.17       32.05     10.27 o 
  -7  21   7       21.21       37.03     12.47 o 
  -6  21   7      144.34      143.19     16.44 o 
  -5  21   7       26.37       51.99     13.81 o 
  -4  21   7       69.24       63.13     16.78 o 
  -3  21   7       71.26       77.94     14.77 o 
  -2  21   7       27.89       14.67     14.59 o 
  -1  21   7       57.99       72.12     15.17 o 
   0  21   7       88.84       77.36     10.57 o 
   1  21   7       38.59       51.47     14.52 o 
   2  21   7       38.65       39.11     15.30 o 
   3  21   7       20.71       -5.20     13.53 o 
   4  21   7        1.07        0.01     12.05 o 
   5  21   7        0.04        6.51     11.94 o 
 -10  22   7        1.92       -7.40      7.40 o 
  -9  22   7        3.92        9.44      8.91 o 
  -8  22   7        8.21      -11.00     11.00 o 
  -7  22   7       19.10       15.51     13.05 o 
  -6  22   7        0.07       -4.91     12.75 o 
  -5  22   7       62.76       42.42     14.24 o 
  -4  22   7       65.51       95.11     14.87 o 
  -3  22   7       56.31       34.36     14.66 o 
  -2  22   7       17.83        9.55     13.53 o 
  -1  22   7       36.26       29.79     15.78 o 
   0  22   7        9.77        8.51      9.77 o 
   1  22   7      110.54       86.29     15.22 o 
   2  22   7       54.22       38.78     14.95 o 
   3  22   7        6.66      -12.63     12.63 o 
   4  22   7        5.85       11.34     12.27 o 
   5  22   7       56.52       54.09     11.90 o 
 -10  23   7        4.81        7.31      6.64 o 
  -9  23   7        1.89       -7.15      7.90 o 
  -8  23   7        4.09       -2.52      9.07 o 
  -7  23   7        9.68        9.87     10.61 o 
  -6  23   7        5.95       17.79     11.16 o 
  -5  23   7       26.88       26.02     13.25 o 
  -4  23   7       18.22       23.88     13.22 o 
  -3  23   7       35.50       21.92     14.37 o 
  -2  23   7       29.27       44.55     12.58 o 
  -1  23   7      154.18      146.36     15.54 o 
   0  23   7       25.55       26.22      9.93 o 
   1  23   7        1.25       -9.28     13.39 o 
   2  23   7       27.73       16.19     12.84 o 
   3  23   7        2.02       -3.18     11.55 o 
   4  23   7        3.99      -12.06     12.06 o 
  -9  24   7        8.71       19.41      6.56 o 
  -8  24   7       17.76        9.52      8.01 o 
  -7  24   7        3.19       -6.28      9.13 o 
  -6  24   7       32.52       28.57     10.45 o 
  -5  24   7       22.99       -1.97     12.17 o 
  -4  24   7        8.74       14.75     11.14 o 
  -3  24   7       16.50       15.60     11.85 o 
  -2  24   7        2.42        1.58     11.40 o 
  -1  24   7        0.56       13.14     12.02 o 
   0  24   7        8.59        7.56      8.92 o 
   1  24   7       11.24       20.72     11.13 o 
   2  24   7       12.02       -6.60     11.72 o 
   3  24   7        0.46       12.82     10.74 o 
  -8  25   7       10.65        7.87      6.94 o 
  -7  25   7       13.79        0.35      8.96 o 
  -6  25   7        2.03        1.21      9.03 o 
  -5  25   7       11.00        6.20      9.82 o 
  -4  25   7        5.08       -1.38      9.96 o 
  -3  25   7        0.12        6.23     11.13 o 
  -2  25   7       12.18       -3.92     11.19 o 
  -1  25   7        8.17       -5.88     11.37 o 
   0  25   7        3.47       -7.63      7.63 o 
   1  25   7        5.08       -7.19     10.65 o 
   2  25   7        4.73       10.35      9.99 o 
   3  25   7       11.17        3.18      9.61 o 
  -7  26   7       15.07       23.78      6.82 o 
  -6  26   7       13.86        3.55      8.35 o 
  -5  26   7        2.93        3.12      8.19 o 
  -4  26   7        0.60        0.82      8.94 o 
  -3  26   7        3.86        0.85      9.41 o 
  -2  26   7       11.14       11.48     10.17 o 
  -1  26   7        2.44       -4.46     10.50 o 
   0  26   7        3.06        1.35      8.00 o 
   1  26   7        4.33       -4.36      9.73 o 
   2  26   7        2.91       11.93      9.36 o 
  -6  27   7        5.55        0.90      6.68 o 
  -5  27   7        7.76        9.03      7.17 o 
  -4  27   7        2.06       -2.54      8.13 o 
  -3  27   7        2.47       -7.60      8.14 o 
  -2  27   7        1.89        5.09      8.29 o 
  -1  27   7        0.57       -8.58      8.58 o 
   0  27   7        0.46        2.20      5.84 o 
  -4  28   7        3.02       -0.61      6.99 o 
  -3  28   7        3.24       -1.31      7.39 o 
  -2  28   7        1.77        3.41      7.13 o 
 -15   0   8        0.05        6.62     11.93 o 
 -14   0   8       25.04       26.18     14.98 o 
 -13   0   8        1.68        5.63     15.00 o 
 -12   0   8        6.92       13.27     15.17 o 
 -11   0   8       54.72       55.79     15.12 o 
 -10   0   8        4.26        1.89     12.19 o 
  -9   0   8      946.57     1047.45     23.63 o 
  -8   0   8      169.94      165.25     12.07 o 
  -7   0   8       26.07       27.96      8.19 o 
  -6   0   8     1345.23     1220.77     20.35 o 
  -5   0   8      627.13      573.40     14.88 o 
  -4   0   8     1660.96     1603.25     21.96 o 
  -3   0   8     2034.27     2013.20     24.48 o 
  -2   0   8     1636.92     1564.62     21.21 o 
  -1   0   8      131.29      115.83      8.71 o 
   0   0   8        0.03       -5.31      7.42 o 
   1   0   8     1566.01     1544.94     24.30 o 
   2   0   8      741.93      678.96     20.28 o 
   3   0   8       79.40      102.81     14.96 o 
   4   0   8       19.10       26.10     13.98 o 
   5   0   8      106.43      110.58     18.68 o 
   6   0   8       36.43       33.37     17.89 o 
   7   0   8        3.71       14.67     15.73 o 
   8   0   8        0.74       -7.60     11.66 o 
   9   0   8       14.73        5.46      7.49 o 
 -15   1   8        5.04       22.06     10.79 o 
 -14   1   8        1.37       28.96     13.89 o 
 -13   1   8       51.07       51.31     17.78 o 
 -12   1   8      115.67      143.31     17.54 o 
 -11   1   8      215.80      213.31     17.63 o 
 -10   1   8      321.99      376.01     18.34 o 
  -9   1   8      274.62      320.95     15.30 o 
  -8   1   8      106.16      116.96     11.23 o 
  -7   1   8       50.19       69.98      8.08 o 
  -6   1   8       41.05       47.92      7.86 o 
  -5   1   8     2150.53     2184.73     25.46 o 
  -4   1   8      368.86      387.50     12.79 o 
  -3   1   8     1211.58     1184.88     19.50 o 
  -2   1   8      103.32       98.69      9.08 o 
  -1   1   8      342.76      301.38     11.37 o 
   0   1   8       92.88       76.03      6.04 o 
   1   1   8      490.34      476.61     15.47 o 
   2   1   8      443.07      391.90     17.91 o 
   3   1   8       23.61       37.27     12.95 o 
   4   1   8       60.17       43.83     14.58 o 
   5   1   8        2.34       14.19     16.17 o 
   6   1   8       31.34       25.97     16.99 o 
   7   1   8        0.42      -15.05     15.05 o 
   8   1   8        6.48       -4.39     11.54 o 
   9   1   8        0.01       -6.63      7.63 o 
 -15   2   8       13.98       14.33     12.09 o 
 -14   2   8       45.79       15.20     15.75 o 
 -13   2   8        8.87        1.86     14.39 o 
 -12   2   8      112.06      113.51     17.13 o 
 -11   2   8       73.48      103.78     15.86 o 
 -10   2   8       95.93      123.45     14.03 o 
  -9   2   8      133.24      118.52     12.90 o 
  -8   2   8      323.06      339.27     14.88 o 
  -7   2   8      567.88      559.32     14.09 o 
  -6   2   8      572.72      551.37     14.75 o 
  -5   2   8      223.18      179.45     10.32 o 
  -4   2   8      210.28      232.95     10.79 o 
  -3   2   8      972.91      977.37     18.26 o 
  -2   2   8     2200.81     2018.59     24.64 o 
  -1   2   8      288.80      307.84     11.56 o 
   0   2   8      459.39      480.61      9.95 o 
   1   2   8       77.10       67.13      9.23 o 
   2   2   8      237.44      231.93     14.54 o 
   3   2   8      441.31      520.84     20.21 o 
   4   2   8       78.81       59.94     14.44 o 
   5   2   8       24.22       30.76     14.77 o 
   6   2   8       18.03       13.91     17.69 o 
   7   2   8        7.06        7.66     14.71 o 
   8   2   8       12.92        3.45     11.23 o 
   9   2   8        4.49       -4.75      7.69 o 
 -15   3   8        0.95      -11.45     11.45 o 
 -14   3   8       25.76       38.16     14.22 o 
 -13   3   8        9.38       31.73     15.05 o 
 -12   3   8      181.37      193.41     19.02 o 
 -11   3   8      161.03      184.65     16.65 o 
 -10   3   8       72.40       79.98     14.41 o 
  -9   3   8      145.31      136.08     12.86 o 
  -8   3   8      200.98      170.78     12.67 o 
  -7   3   8      128.03      158.12     10.56 o 
  -6   3   8      416.29      450.94     14.07 o 
  -5   3   8      173.41      195.39     10.18 o 
  -4   3   8      489.26      446.98     11.41 o 
  -3   3   8     2132.68     1938.72     24.35 o 
  -2   3   8      487.49      472.45     13.81 o 
  -1   3   8       12.55        3.41      7.19 o 
   0   3   8      664.31      615.08     11.38 o 
   1   3   8      444.69      498.38     15.54 o 
   2   3   8      240.83      233.50     14.44 o 
   3   3   8       59.47       58.89     12.55 o 
   4   3   8       37.52       49.31     14.23 o 
   5   3   8       13.23        2.53     15.88 o 
   6   3   8       23.34       26.13     16.60 o 
   7   3   8        8.11       16.51     14.48 o 
   8   3   8        6.03        2.97     11.71 o 
   9   3   8        3.26        2.08      7.60 o 
 -15   4   8       22.38       13.63     11.07 o 
 -14   4   8       14.42        3.40     14.06 o 
 -13   4   8        2.42       12.98     15.65 o 
 -12   4   8       30.91       19.49     15.24 o 
 -11   4   8      166.97      185.65     18.39 o 
 -10   4   8      556.35      573.50     22.80 o 
  -9   4   8      147.02      166.94     14.04 o 
  -8   4   8      494.26      435.80     16.57 o 
  -7   4   8       61.83       72.52      9.45 o 
  -6   4   8      544.57      575.31     15.51 o 
  -5   4   8      482.48      475.80     14.17 o 
  -4   4   8      568.58      659.05     15.80 o 
  -3   4   8      115.83      119.43      9.03 o 
  -2   4   8      488.22      477.86     15.44 o 
  -1   4   8      165.87      175.01      9.02 o 
   0   4   8      401.58      352.36      9.56 o 
   1   4   8      250.82      220.29     12.39 o 
   2   4   8      212.93      186.34     13.25 o 
   3   4   8      218.72      203.27     15.54 o 
   4   4   8      145.24      138.18     16.09 o 
   5   4   8       11.23       11.44     15.03 o 
   6   4   8        4.94       -6.11     15.73 o 
   7   4   8        1.70       10.11     14.64 o 
   8   4   8       14.77       20.36     11.98 o 
   9   4   8        7.52        5.28      8.50 o 
 -15   5   8        1.02       11.34      9.98 o 
 -14   5   8       32.05       33.39     12.57 o 
 -13   5   8      100.50      131.47     18.42 o 
 -12   5   8      450.82      498.33     24.59 o 
 -11   5   8      482.96      425.22     22.50 o 
 -10   5   8      209.27      249.77     17.37 o 
  -9   5   8      175.29      209.51     16.13 o 
  -8   5   8      228.60      255.79     14.43 o 
  -7   5   8      176.60      193.02     12.06 o 
  -6   5   8      568.39      558.84     15.68 o 
  -5   5   8      337.85      331.66     12.71 o 
  -4   5   8      622.65      616.73     15.41 o 
  -3   5   8      467.98      448.90     13.69 o 
  -2   5   8      168.97      159.58     10.13 o 
  -1   5   8      633.71      639.44     16.44 o 
   0   5   8       69.43       70.41      6.61 o 
   1   5   8        4.87       17.97      9.15 o 
   2   5   8       13.24        8.50     10.10 o 
   3   5   8       56.74       79.54     14.19 o 
   4   5   8      125.92      122.88     17.01 o 
   5   5   8       56.77       74.21     16.35 o 
   6   5   8       48.74       41.52     12.40 o 
   7   5   8       15.10       14.98     14.37 o 
   8   5   8        6.42        0.98     11.67 o 
   9   5   8        4.39       -3.19      8.10 o 
 -15   6   8       13.33       11.31      9.53 o 
 -14   6   8       21.49       -3.23     12.81 o 
 -13   6   8       20.57       27.93     17.34 o 
 -12   6   8       38.97       38.70     15.43 o 
 -11   6   8      476.18      496.00     23.00 o 
 -10   6   8        2.18       -8.72     15.47 o 
  -9   6   8     1143.39     1287.37     27.45 o 
  -8   6   8      199.58      195.00     14.53 o 
  -7   6   8      475.03      539.80     17.18 o 
  -6   6   8       30.81       37.24      9.13 o 
  -5   6   8      398.10      408.07     13.83 o 
  -4   6   8      107.61      128.74     10.16 o 
  -3   6   8      450.85      420.14     13.91 o 
  -2   6   8       68.44       80.01      7.51 o 
  -1   6   8        5.51       21.11      7.12 o 
   0   6   8       31.00       42.45     10.71 o 
   1   6   8      135.59      109.59     11.13 o 
   2   6   8      172.42      178.90     13.66 o 
   3   6   8        3.16      -12.00     12.00 o 
   4   6   8      275.60      354.99     19.58 o 
   5   6   8       38.40       25.45     15.91 o 
   6   6   8        8.95       -1.33     16.06 o 
   7   6   8       29.12       36.46     14.59 o 
   8   6   8       13.13       10.36     11.94 o 
 -15   7   8        7.39        1.67      8.98 o 
 -14   7   8       19.73        6.81     11.67 o 
 -13   7   8       27.42       20.93     14.69 o 
 -12   7   8      168.63      179.88     18.86 o 
 -11   7   8      146.78      150.52     18.09 o 
 -10   7   8       70.72       78.56     16.35 o 
  -9   7   8       93.04       77.30     14.28 o 
  -8   7   8     1317.65     1335.98     27.62 o 
  -7   7   8      375.81      348.24     15.22 o 
  -6   7   8      239.93      257.98     11.37 o 
  -5   7   8      122.25      109.40      9.84 o 
  -4   7   8        0.07       20.76      7.58 o 
  -3   7   8       84.20       88.47      9.03 o 
  -2   7   8      170.79      180.10     10.61 o 
  -1   7   8      334.18      299.16     13.22 o 
   0   7   8      106.87       91.00      6.65 o 
   1   7   8      267.15      275.85     13.82 o 
   2   7   8      223.63      235.65     15.32 o 
   3   7   8      100.62      100.33     14.75 o 
   4   7   8       31.82       30.05     14.52 o 
   5   7   8      113.00      117.03     17.86 o 
   6   7   8       42.86       31.19     16.64 o 
   7   7   8       21.40       10.94     14.23 o 
   8   7   8        9.11       -0.47     10.91 o 
 -15   8   8        2.23        5.50      7.98 o 
 -14   8   8        0.51       -3.02     11.39 o 
 -13   8   8        2.18      -10.50     14.36 o 
 -12   8   8        9.14       11.70     13.24 o 
 -11   8   8       79.81       69.30     16.29 o 
 -10   8   8      560.13      539.84     23.61 o 
  -9   8   8       21.44       51.79     14.45 o 
  -8   8   8        1.94       24.77     12.13 o 
  -7   8   8        4.29        5.11     10.06 o 
  -6   8   8      410.37      417.19     17.84 o 
  -5   8   8       55.15       42.25      9.30 o 
  -4   8   8      144.95      140.57      9.80 o 
  -3   8   8       89.36       78.60     11.45 o 
  -2   8   8      165.85      185.97      9.83 o 
  -1   8   8       78.87       83.60      9.79 o 
   0   8   8      218.73      204.47      8.81 o 
   1   8   8       17.94       24.19      9.87 o 
   2   8   8      179.05      225.69     15.87 o 
   3   8   8      157.90      126.39     15.07 o 
   4   8   8        4.52       -4.07     14.62 o 
   5   8   8        7.77       12.77     15.70 o 
   6   8   8        3.03       -1.34     14.57 o 
   7   8   8       15.69       11.45     14.71 o 
   8   8   8       17.93       12.09     11.59 o 
 -14   9   8       16.78       13.84     10.45 o 
 -13   9   8        7.89       25.57     12.82 o 
 -12   9   8       71.88       69.07     15.91 o 
 -11   9   8       93.11       87.01     16.04 o 
 -10   9   8       77.27       57.17     15.61 o 
  -9   9   8      142.24      140.93     15.81 o 
  -8   9   8      460.24      393.85     21.32 o 
  -7   9   8       20.68        8.65     11.13 o 
  -6   9   8      704.91      774.14     20.21 o 
  -5   9   8      309.12      331.37     14.40 o 
  -4   9   8      253.81      310.20     13.91 o 
  -3   9   8      490.97      480.81     15.72 o 
  -2   9   8       53.18       46.07      8.69 o 
  -1   9   8        1.48        6.58      8.02 o 
   0   9   8       19.93       31.48      6.96 o 
   1   9   8      211.32      212.93     14.16 o 
   2   9   8      750.98      748.26     23.06 o 
   3   9   8      119.89      118.93     13.77 o 
   4   9   8      131.46      159.19     17.35 o 
   5   9   8       18.76       21.75     16.38 o 
   6   9   8       28.17       28.67      8.38 o 
   7   9   8        0.02       -4.12     13.88 o 
   8   9   8        8.13       -3.37     11.53 o 
 -14  10   8        1.38        0.00      9.79 o 
 -13  10   8        1.69        7.67     12.31 o 
 -12  10   8      104.57       87.51     16.49 o 
 -11  10   8       21.46       -6.69     15.09 o 
 -10  10   8       41.48       54.13     14.19 o 
  -9  10   8      636.64      673.92     24.19 o 
  -8  10   8      776.11      714.91     23.29 o 
  -7  10   8     1052.19     1113.15     25.53 o 
  -6  10   8      714.60      773.90     19.65 o 
  -5  10   8      132.16      122.22     12.44 o 
  -4  10   8      543.22      602.09     17.85 o 
  -3  10   8      252.39      287.49     13.30 o 
  -2  10   8       87.54       91.32     10.25 o 
  -1  10   8      153.75      148.05     11.39 o 
   0  10   8      166.48      146.92      8.78 o 
   1  10   8       82.87       92.18     11.69 o 
   2  10   8       90.69       97.43     14.33 o 
   3  10   8      138.96      102.36     15.77 o 
   4  10   8      349.52      333.31     22.16 o 
   5  10   8      116.39      146.43     18.20 o 
   6  10   8        8.31      -11.56     15.72 o 
   7  10   8       13.94       30.76     12.28 o 
   8  10   8        4.07       13.60     10.95 o 
 -14  11   8       16.16        9.68      9.47 o 
 -13  11   8       49.77       24.52     12.20 o 
 -12  11   8        2.93        7.11     13.18 o 
 -11  11   8      174.33      172.55     18.70 o 
 -10  11   8       95.10      110.11     16.29 o 
  -9  11   8       63.95       69.98     14.47 o 
  -8  11   8      849.73      820.18     25.73 o 
  -7  11   8      102.81      102.62     14.29 o 
  -6  11   8      367.31      418.49     18.41 o 
  -5  11   8       45.05       28.56     10.91 o 
  -4  11   8      393.26      382.97     15.97 o 
  -3  11   8       12.89       10.45      9.13 o 
  -2  11   8       67.30       55.30     10.10 o 
  -1  11   8      100.83       90.84     12.88 o 
   0  11   8      196.52      188.39     10.01 o 
   1  11   8       40.71       44.88     11.45 o 
   2  11   8      273.19      278.85     17.08 o 
   3  11   8      296.91      325.75     19.75 o 
   4  11   8      164.95      187.93     18.65 o 
   5  11   8       13.60       -9.57     15.63 o 
   6  11   8       11.64       19.63     14.45 o 
   7  11   8       37.07       43.74     12.99 o 
   8  11   8       10.44        3.23     11.36 o 
 -14  12   8        7.02        3.10      8.69 o 
 -13  12   8       20.66        4.91     11.43 o 
 -12  12   8        9.62       18.30     12.55 o 
 -11  12   8       72.98       45.36     16.52 o 
 -10  12   8       65.32       77.76     15.30 o 
  -9  12   8       62.97       52.88     14.90 o 
  -8  12   8       25.94       39.48     15.07 o 
  -7  12   8       81.14       85.83     15.22 o 
  -6  12   8     1920.52     2059.04     33.26 o 
  -5  12   8      154.40      154.92     15.07 o 
  -4  12   8      421.40      480.20     16.24 o 
  -3  12   8      172.45      174.10     13.35 o 
  -2  12   8       16.11       23.14     10.08 o 
  -1  12   8       11.80       20.86      9.96 o 
   0  12   8      250.64      258.21     10.94 o 
   1  12   8       18.38       24.84     12.06 o 
   2  12   8       45.81       42.94     13.67 o 
   3  12   8      210.52      195.75     18.18 o 
   4  12   8      125.47      178.66     18.92 o 
   5  12   8       29.81        0.65     17.11 o 
   6  12   8       10.65       28.04     13.78 o 
   7  12   8        0.07        4.42     12.56 o 
 -14  13   8        5.82       -1.07      8.25 o 
 -13  13   8       42.42       21.62     10.94 o 
 -12  13   8       14.67       13.72     11.85 o 
 -11  13   8       72.71       54.82     15.25 o 
 -10  13   8       32.13       41.40     14.68 o 
  -9  13   8      272.22      280.55     19.99 o 
  -8  13   8      280.67      278.29     19.73 o 
  -7  13   8      401.47      436.96     20.92 o 
  -6  13   8      125.38      107.23     15.66 o 
  -5  13   8      243.39      240.20     15.99 o 
  -4  13   8      106.04      147.31     13.70 o 
  -3  13   8      359.75      392.01     17.23 o 
  -2  13   8      120.63      106.44     13.55 o 
  -1  13   8      175.80      187.80     14.72 o 
   0  13   8       66.71       95.08      9.25 o 
   1  13   8        4.66      -11.90     11.90 o 
   2  13   8       99.97       83.98     15.23 o 
   3  13   8       89.54       68.12     16.12 o 
   4  13   8      262.72      237.62     19.70 o 
   5  13   8       15.10       -3.82     15.19 o 
   6  13   8       11.25       14.05     13.29 o 
   7  13   8       34.41       15.12     13.52 o 
 -13  14   8       19.29       16.12      9.92 o 
 -12  14   8        2.75        0.00     11.45 o 
 -11  14   8       19.38        1.17     13.28 o 
 -10  14   8      111.38      118.82     17.08 o 
  -9  14   8        7.87       26.97     13.90 o 
  -8  14   8      120.63      145.75     16.35 o 
  -7  14   8      747.94      754.74     24.93 o 
  -6  14   8      337.10      392.98     18.65 o 
  -5  14   8      547.51      585.98     20.94 o 
  -4  14   8       89.43       76.00     13.11 o 
  -3  14   8        2.65        6.37     10.66 o 
  -2  14   8      255.92      228.80     16.86 o 
  -1  14   8      120.45      132.82     13.54 o 
   0  14   8        2.81       -3.26      7.99 o 
   1  14   8       30.94       24.30     13.61 o 
   2  14   8        5.53       -4.43     13.27 o 
   3  14   8       26.99       21.18     14.83 o 
   4  14   8       92.61       76.17     17.45 o 
   5  14   8       55.76       47.13     15.01 o 
   6  14   8       21.45       22.14     14.56 o 
   7  14   8        1.75      -13.20     13.20 o 
 -13  15   8        4.33       -3.09      8.84 o 
 -12  15   8       19.39       16.85     10.93 o 
 -11  15   8       10.58       12.81     12.32 o 
 -10  15   8       12.42       27.25     13.46 o 
  -9  15   8       60.86       66.42     13.84 o 
  -8  15   8       89.68      121.71     17.10 o 
  -7  15   8      248.07      232.54     17.67 o 
  -6  15   8       18.44      -11.83     15.20 o 
  -5  15   8      165.49      193.44     15.92 o 
  -4  15   8      228.57      217.76     17.41 o 
  -3  15   8      143.51      167.11     13.66 o 
  -2  15   8       27.52       20.18     11.81 o 
  -1  15   8       11.09        5.39     10.56 o 
   0  15   8        1.46        7.14      8.10 o 
   1  15   8       76.74       74.47     14.18 o 
   2  15   8      141.09      166.49     16.39 o 
   3  15   8        9.26       31.06     14.58 o 
   4  15   8       53.80       56.47     15.77 o 
   5  15   8       44.69       29.14     16.12 o 
   6  15   8       26.87        1.78     14.24 o 
   7  15   8       10.50       11.19     11.47 o 
 -13  16   8        7.04        8.75      7.66 o 
 -12  16   8        8.32        5.76      9.87 o 
 -11  16   8       16.20       17.34     11.90 o 
 -10  16   8       43.52       24.26     14.65 o 
  -9  16   8       58.03       52.20     14.96 o 
  -8  16   8       18.08       30.32     13.63 o 
  -7  16   8       27.25        5.04     15.05 o 
  -6  16   8      280.02      313.55     19.36 o 
  -5  16   8        5.35        4.17     13.55 o 
  -4  16   8      121.97      154.39     15.89 o 
  -3  16   8      117.07      117.26     14.39 o 
  -2  16   8      171.73      191.39     16.22 o 
  -1  16   8       66.78      121.60     14.00 o 
   0  16   8       29.18       36.87      8.82 o 
   1  16   8        3.40       14.38     13.15 o 
   2  16   8        7.28        6.93     14.72 o 
   3  16   8       29.11       17.53     16.11 o 
   4  16   8       66.11       70.41     16.32 o 
   5  16   8       60.50       41.95     16.63 o 
   6  16   8        7.48      -11.89     13.30 o 
 -12  17   8        6.09        3.20      8.98 o 
 -11  17   8       18.12        5.36     10.87 o 
 -10  17   8       34.28       30.30     11.85 o 
  -9  17   8       89.66       93.47     15.31 o 
  -8  17   8       48.84       44.73     16.50 o 
  -7  17   8       15.50       18.40     14.10 o 
  -6  17   8       69.17       99.76     16.04 o 
  -5  17   8       17.57       -2.67     13.68 o 
  -4  17   8       15.27        3.70     13.30 o 
  -3  17   8      130.75      152.94     16.16 o 
  -2  17   8       27.35        3.14     12.93 o 
  -1  17   8       31.53       14.39     12.79 o 
   0  17   8      167.14      200.68     11.53 o 
   1  17   8      266.32      288.87     18.31 o 
   2  17   8       88.73       90.69     15.37 o 
   3  17   8       84.81       97.59     16.81 o 
   4  17   8      140.09      144.27     18.14 o 
   5  17   8       52.72       43.31     14.34 o 
   6  17   8        3.57       16.90     11.88 o 
 -12  18   8        1.67       -7.75      7.75 o 
 -11  18   8        6.90       -1.32      9.70 o 
 -10  18   8       20.38       24.31     11.69 o 
  -9  18   8       48.87       47.99     14.22 o 
  -8  18   8        9.25       18.11     13.21 o 
  -7  18   8       36.79       38.47     14.58 o 
  -6  18   8       57.74       65.78     15.93 o 
  -5  18   8      135.62      129.11     17.75 o 
  -4  18   8      143.64      158.08     16.88 o 
  -3  18   8      171.21      194.79     17.08 o 
  -2  18   8       99.23      101.32     15.44 o 
  -1  18   8        8.23       24.83     12.59 o 
   0  18   8       39.94       42.98     10.39 o 
   1  18   8        9.78       12.17     14.07 o 
   2  18   8        0.33      -10.67     14.25 o 
   3  18   8       18.72       35.00     14.65 o 
   4  18   8        8.16       17.44     13.40 o 
   5  18   8        5.77      -13.09     13.09 o 
   6  18   8        9.37        7.34     11.57 o 
 -12  19   8        4.06        3.50      6.62 o 
 -11  19   8        2.15       -9.15      9.15 o 
 -10  19   8        5.71        2.83     10.36 o 
  -9  19   8       15.10       -4.28     12.40 o 
  -8  19   8       74.21       38.59     14.50 o 
  -7  19   8       98.75       89.83     16.21 o 
  -6  19   8      232.14      178.61     19.07 o 
  -5  19   8       57.83       51.38     14.70 o 
  -4  19   8       69.61      101.49     16.32 o 
  -3  19   8       61.98       94.62     15.31 o 
  -2  19   8      148.09      127.13     15.70 o 
  -1  19   8       32.89       58.16     14.27 o 
   0  19   8       47.31       36.26     10.60 o 
   1  19   8       66.78       98.15     15.66 o 
   2  19   8       40.27       24.33     14.00 o 
   3  19   8        3.39      -13.64     13.64 o 
   4  19   8       17.24       25.73     13.45 o 
   5  19   8       37.39       19.33     13.46 o 
 -11  20   8       16.53        9.93      7.94 o 
 -10  20   8        2.62        8.15      9.69 o 
  -9  20   8       10.82       22.72     11.02 o 
  -8  20   8        2.33        0.00     10.90 o 
  -7  20   8       56.68       86.98     14.33 o 
  -6  20   8       67.41       56.25     15.19 o 
  -5  20   8       58.73       66.00     14.93 o 
  -4  20   8      213.43      210.18     17.99 o 
  -3  20   8       16.44       32.44     12.73 o 
  -2  20   8        5.64      -14.51     14.51 o 
  -1  20   8       33.85       32.03     14.89 o 
   0  20   8       75.68       69.99     11.40 o 
   1  20   8       55.19       50.78     15.48 o 
   2  20   8        8.86      -10.53     14.57 o 
   3  20   8       19.46        9.88     13.92 o 
   4  20   8       69.40       83.33     13.78 o 
   5  20   8       40.67       46.90     11.81 o 
 -11  21   8       26.52       15.58      7.29 o 
 -10  21   8        4.91        8.79      8.31 o 
  -9  21   8        2.82       -4.03     10.05 o 
  -8  21   8       10.65       17.55     11.19 o 
  -7  21   8       39.40       25.80     13.88 o 
  -6  21   8       26.07       17.86     14.01 o 
  -5  21   8       35.84       41.29     13.76 o 
  -4  21   8       22.73       33.54     13.80 o 
  -3  21   8       43.73       36.41     14.93 o 
  -2  21   8       26.54        0.60     15.23 o 
  -1  21   8        1.16      -14.44     14.44 o 
   0  21   8      155.61      172.53     21.01 o 
   1  21   8       11.37       24.72     13.73 o 
   2  21   8       55.66       60.07     14.33 o 
   3  21   8       28.72       16.82     13.95 o 
   4  21   8       14.06        1.60     12.56 o 
 -10  22   8        8.07       12.41      7.57 o 
  -9  22   8       17.96       -3.62      9.25 o 
  -8  22   8        8.85        9.60     10.20 o 
  -7  22   8        4.76       -2.01     11.49 o 
  -6  22   8       27.38       15.33     12.81 o 
  -5  22   8       22.28       31.64     12.95 o 
  -4  22   8       18.79       14.93     12.81 o 
  -3  22   8       29.91       23.43     13.63 o 
  -2  22   8       25.44       18.46     14.02 o 
  -1  22   8      104.16      107.03     15.67 o 
   0  22   8       75.43       58.38     10.71 o 
   1  22   8       14.79       32.35     13.71 o 
   2  22   8        6.45       -6.58     12.93 o 
   3  22   8       41.20       31.47     13.71 o 
   4  22   8        4.44        0.51     11.19 o 
  -9  23   8       12.94        5.26      7.76 o 
  -8  23   8       22.28       17.88      8.47 o 
  -7  23   8        5.04        3.63      9.88 o 
  -6  23   8       47.34       26.90     12.07 o 
  -5  23   8        2.11      -11.77     11.77 o 
  -4  23   8        5.40       18.99     11.85 o 
  -3  23   8        0.09        8.02     11.76 o 
  -2  23   8       72.38       85.08     14.42 o 
  -1  23   8        7.04       -5.40     12.62 o 
   0  23   8        0.69        6.86      9.03 o 
   1  23   8       31.46       50.43     13.40 o 
   2  23   8       13.50       11.42     12.61 o 
   3  23   8        1.16       -4.50     11.57 o 
  -9  24   8       19.62       10.91      6.85 o 
  -8  24   8        2.14        3.92      7.90 o 
  -7  24   8        5.98        2.43      9.34 o 
  -6  24   8        0.83       -5.30      9.98 o 
  -5  24   8       11.14       11.74     10.25 o 
  -4  24   8       13.23       14.22     10.73 o 
  -3  24   8        9.31       17.54     10.91 o 
  -2  24   8       15.10        2.03     12.07 o 
  -1  24   8        4.56       12.68     11.61 o 
   0  24   8        1.86        2.48      7.96 o 
   1  24   8       35.94       51.16     11.82 o 
   2  24   8        4.36        7.72     10.89 o 
  -8  25   8       26.63       13.23      7.79 o 
  -7  25   8        9.31        6.00      7.68 o 
  -6  25   8        1.62       -3.90      8.55 o 
  -5  25   8        1.95       -2.10      8.90 o 
  -4  25   8       18.75       11.08      9.59 o 
  -3  25   8        9.64        9.63      3.02 o 
  -2  25   8       14.25       12.60     10.31 o 
  -1  25   8        4.46      -10.93     10.93 o 
   0  25   8        5.94        7.92     16.96 o 
   1  25   8        3.71       10.93     10.43 o 
  -7  26   8        1.79       -7.12      7.12 o 
  -6  26   8        4.72       17.01      7.49 o 
  -5  26   8        5.04        1.50      8.06 o 
  -4  26   8       13.56        8.27      8.47 o 
  -3  26   8        2.11       -0.38      8.87 o 
  -2  26   8        1.01        4.63      8.90 o 
  -1  26   8        1.09        2.51      9.04 o 
   0  26   8        7.93        3.37      6.70 o 
  -5  27   8        3.73       -7.10      7.10 o 
  -4  27   8        2.92        6.56      7.39 o 
  -3  27   8        3.72        0.36      8.06 o 
  -2  27   8        3.27        7.41      7.44 o 
 -15   0   9        1.29        3.47     11.85 o 
 -14   0   9       20.89       27.56     14.42 o 
 -13   0   9        4.39       28.32     16.58 o 
 -12   0   9        0.09       -9.25     15.29 o 
 -11   0   9       17.70       25.01     14.70 o 
 -10   0   9       17.74       45.47     13.64 o 
  -9   0   9      143.10      134.13     14.29 o 
  -8   0   9      162.69      145.79     12.46 o 
  -7   0   9     1004.23      991.54     21.10 o 
  -6   0   9      148.75      161.59     10.67 o 
  -5   0   9      558.64      558.74     14.97 o 
  -4   0   9       11.47       11.44      6.54 o 
  -3   0   9      506.51      499.58     14.81 o 
  -2   0   9     3780.47     3637.44     31.34 o 
  -1   0   9     1608.62     1598.62     24.54 o 
   0   0   9       18.12       16.75      7.14 o 
   1   0   9      479.91      473.01     17.50 o 
   2   0   9     3657.14     3485.92     51.11 o 
   3   0   9        2.30      -15.48     16.73 o 
   4   0   9       30.58        7.44     17.11 o 
   5   0   9       36.22       39.68     17.26 o 
   6   0   9       36.59       37.46     15.04 o 
   7   0   9        0.38        8.73     10.59 o 
   8   0   9       68.93       67.55      8.41 o 
 -15   1   9        3.27        2.26     11.27 o 
 -14   1   9       13.44        2.34     13.67 o 
 -13   1   9      350.45      352.18     23.18 o 
 -12   1   9       29.39        6.18     16.03 o 
 -11   1   9        0.66       -9.69     15.76 o 
 -10   1   9       49.56       75.99     14.48 o 
  -9   1   9       35.99       47.32     11.78 o 
  -8   1   9      216.92      233.90     12.82 o 
  -7   1   9      105.38      113.64     11.01 o 
  -6   1   9      516.76      539.23     16.01 o 
  -5   1   9      342.70      372.59     13.43 o 
  -4   1   9      496.87      447.87     13.69 o 
  -3   1   9       24.39       24.99      8.13 o 
  -2   1   9      326.60      316.14     13.32 o 
  -1   1   9      581.28      595.30     16.91 o 
   0   1   9      457.88      431.18     19.57 o 
   1   1   9        2.64      -12.15     12.15 o 
   2   1   9     1201.31     1291.92     31.10 o 
   3   1   9      189.12      233.47     18.63 o 
   4   1   9      113.77       95.99     18.99 o 
   5   1   9       12.04       14.96     16.62 o 
   6   1   9       21.39       34.99     14.55 o 
   7   1   9       12.55        1.00     11.53 o 
   8   1   9        6.87       -8.45      8.45 o 
 -15   2   9       21.56       11.69     11.73 o 
 -14   2   9       55.94       46.29     14.66 o 
 -13   2   9       42.53       73.84     15.92 o 
 -12   2   9        1.94        4.94     14.54 o 
 -11   2   9      518.84      550.15     24.84 o 
 -10   2   9      315.46      302.02     18.33 o 
  -9   2   9        9.63        4.52     11.05 o 
  -8   2   9       52.82       52.43     11.00 o 
  -7   2   9      255.08      211.12     12.71 o 
  -6   2   9      192.23      195.13     11.26 o 
  -5   2   9       63.06       48.64      8.70 o 
  -4   2   9      810.24      840.84     18.20 o 
  -3   2   9       75.78       71.14      9.00 o 
  -2   2   9      451.31      468.32     14.96 o 
  -1   2   9      358.33      371.28     14.24 o 
   0   2   9       37.18       38.52      7.25 o 
   1   2   9      457.48      501.93     16.39 o 
   2   2   9      192.09      208.69     17.33 o 
   3   2   9      338.62      375.70     21.68 o 
   4   2   9       29.07       31.01     15.77 o 
   5   2   9       41.44       36.01     17.14 o 
   6   2   9        0.14       31.02     14.33 o 
   7   2   9       25.97       19.96     11.69 o 
   8   2   9       30.38       27.84      8.44 o 
 -15   3   9       52.74       48.65     11.59 o 
 -14   3   9        5.26       -2.28     13.76 o 
 -13   3   9       49.51       39.84     17.30 o 
 -12   3   9       58.07       19.18     17.82 o 
 -11   3   9       59.09       60.41     16.70 o 
 -10   3   9      332.17      350.66     19.16 o 
  -9   3   9      150.89      163.22     14.59 o 
  -8   3   9        6.84       -7.35     10.54 o 
  -7   3   9      180.27      211.16     13.20 o 
  -6   3   9       94.92       82.39      9.71 o 
  -5   3   9      151.40      150.03      9.48 o 
  -4   3   9      271.19      266.74     13.57 o 
  -3   3   9      280.13      279.46     11.87 o 
  -2   3   9       27.44       11.22      7.99 o 
  -1   3   9       77.89       87.48     10.23 o 
   0   3   9      616.83      608.51     13.13 o 
   1   3   9       26.14       24.56     11.59 o 
   2   3   9      868.56      947.98     26.82 o 
   3   3   9      173.69      211.19     18.34 o 
   4   3   9       23.82       42.58     15.74 o 
   5   3   9       10.00       11.83     15.61 o 
   6   3   9        4.48       24.42     13.90 o 
   7   3   9        6.67        4.50     11.82 o 
   8   3   9        1.29        3.55      7.95 o 
 -15   4   9       14.98       23.72     11.06 o 
 -14   4   9        2.62       28.67     13.00 o 
 -13   4   9       25.78       37.70     17.07 o 
 -12   4   9       85.24      104.77     17.49 o 
 -11   4   9       13.96       18.01     15.00 o 
 -10   4   9       64.93       56.46     15.63 o 
  -9   4   9       88.47       88.04     12.89 o 
  -8   4   9       35.28       44.17     11.78 o 
  -7   4   9        6.46        4.89      9.16 o 
  -6   4   9      195.93      159.34     11.98 o 
  -5   4   9      430.40      437.13     14.65 o 
  -4   4   9      352.17      322.23     14.57 o 
  -3   4   9       40.13       57.44      8.61 o 
  -2   4   9      143.55      159.62     10.77 o 
  -1   4   9      563.57      534.70     16.35 o 
   0   4   9       42.40       47.25      6.68 o 
   1   4   9      680.29      675.74     21.43 o 
   2   4   9      406.32      457.08     20.47 o 
   3   4   9       63.06       83.95     16.66 o 
   4   4   9       31.91       45.02     15.37 o 
   5   4   9       56.01       29.76     17.31 o 
   6   4   9        8.11        8.90     15.36 o 
   7   4   9       50.74       35.25     12.72 o 
   8   4   9       22.92        8.97      8.76 o 
 -15   5   9       84.88       70.22     11.17 o 
 -14   5   9        2.84      -12.33     12.33 o 
 -13   5   9      460.19      424.78     21.62 o 
 -12   5   9       19.18       31.02     16.52 o 
 -11   5   9       23.38       28.15     15.92 o 
 -10   5   9      130.15      137.21     15.32 o 
  -9   5   9      297.92      301.26     17.62 o 
  -8   5   9      451.18      498.92     18.43 o 
  -7   5   9       81.71       63.83     11.00 o 
  -6   5   9       33.49       47.59      9.74 o 
  -5   5   9       48.84       69.82      9.07 o 
  -4   5   9      243.80      273.68     12.46 o 
  -3   5   9       84.22       89.35      9.93 o 
  -2   5   9       20.61       35.31      8.47 o 
  -1   5   9       58.73       41.24      9.51 o 
   0   5   9      199.58      196.12     15.23 o 
   1   5   9      235.97      227.21     14.97 o 
   2   5   9      122.50       89.36     14.83 o 
   3   5   9      158.46      179.72     17.26 o 
   4   5   9       26.67       21.39      6.09 o 
   5   5   9       51.27       49.91     16.16 o 
   6   5   9       40.80       36.53     14.86 o 
   7   5   9        3.10      -11.44     11.44 o 
   8   5   9       41.32       26.77      9.43 o 
 -15   6   9       16.81       10.82     10.15 o 
 -14   6   9       21.49       18.74     13.28 o 
 -13   6   9       43.42       42.87     16.63 o 
 -12   6   9      221.94      243.97     18.92 o 
 -11   6   9        8.68       21.35     15.59 o 
 -10   6   9      338.11      333.83     20.26 o 
  -9   6   9      252.52      310.24     18.01 o 
  -8   6   9      168.64      159.78     14.99 o 
  -7   6   9      840.76      761.66     21.83 o 
  -6   6   9      443.20      493.33     16.59 o 
  -5   6   9       31.17       53.22      9.15 o 
  -4   6   9       84.05       82.21      9.47 o 
  -3   6   9      234.09      215.19     12.44 o 
  -2   6   9      110.82       97.75      9.95 o 
  -1   6   9        5.53       -8.80      8.80 o 
   0   6   9       71.47       71.37      7.97 o 
   1   6   9       73.25       80.03     11.76 o 
   2   6   9      376.12      385.27     19.71 o 
   3   6   9      540.44      579.23     23.71 o 
   4   6   9       54.20       56.58     15.56 o 
   5   6   9        0.50       28.45     15.95 o 
   6   6   9       11.79      -14.92     14.92 o 
   7   6   9        8.50        7.50     11.85 o 
   8   6   9       18.99        4.70      8.40 o 
 -15   7   9        5.28       -9.89      9.89 o 
 -14   7   9       84.47       73.91     13.15 o 
 -13   7   9       60.44       29.62     15.04 o 
 -12   7   9       52.64       71.23     16.30 o 
 -11   7   9      178.53      176.13     19.04 o 
 -10   7   9      312.87      378.88     21.04 o 
  -9   7   9      262.27      231.06     18.61 o 
  -8   7   9      957.48     1106.57     25.41 o 
  -7   7   9      106.69       85.92     13.64 o 
  -6   7   9      187.58      201.45     13.58 o 
  -5   7   9      679.75      602.15     18.39 o 
  -4   7   9       31.49       42.29      9.91 o 
  -3   7   9      450.02      422.05     15.71 o 
  -2   7   9       54.73       37.93      9.78 o 
  -1   7   9      203.55      211.58     13.62 o 
   0   7   9       38.64       41.65      8.21 o 
   1   7   9       83.59       75.50     13.64 o 
   2   7   9      124.86      154.37     15.21 o 
   3   7   9       25.37       10.65     15.44 o 
   4   7   9        7.55       13.69     14.92 o 
   5   7   9       15.62       32.77     15.72 o 
   6   7   9        4.64      -12.89     14.65 o 
   7   7   9       14.25       -3.46     11.93 o 
 -15   8   9        9.13        7.48      9.06 o 
 -14   8   9       11.16       30.28     11.16 o 
 -13   8   9       33.53       17.37     15.46 o 
 -12   8   9       53.01       58.55     16.39 o 
 -11   8   9       23.18       39.33     14.88 o 
 -10   8   9       15.93      -10.20     15.48 o 
  -9   8   9       74.61       85.09     15.07 o 
  -8   8   9      599.16      621.15     21.96 o 
  -7   8   9       65.46       55.48     12.69 o 
  -6   8   9      585.88      617.44     19.49 o 
  -5   8   9      197.38      188.28     12.85 o 
  -4   8   9       48.47       56.55     10.00 o 
  -3   8   9      267.58      288.01     12.74 o 
  -2   8   9       32.21       26.80     10.02 o 
  -1   8   9      229.31      187.62     13.62 o 
   0   8   9       18.70       11.56      8.50 o 
   1   8   9      254.11      235.16     16.14 o 
   2   8   9        9.61       -1.08     13.43 o 
   3   8   9       85.06       56.12     16.16 o 
   4   8   9       42.68       40.31     16.51 o 
   5   8   9       21.66       34.36     15.84 o 
   6   8   9       18.04       43.93     13.14 o 
   7   8   9       22.82       15.08     11.39 o 
 -14   9   9       19.00       26.93     10.25 o 
 -13   9   9       66.25       64.56     13.64 o 
 -12   9   9       70.34       87.13     15.58 o 
 -11   9   9       11.93        9.16     15.16 o 
 -10   9   9      197.70      212.17     17.93 o 
  -9   9   9      120.23      134.46     15.48 o 
  -8   9   9      306.53      304.43     19.97 o 
  -7   9   9       44.46       57.24     13.73 o 
  -6   9   9      645.58      584.28     19.91 o 
  -5   9   9      650.24      651.66     18.89 o 
  -4   9   9       98.76      108.48     11.84 o 
  -3   9   9       96.35      121.64     11.61 o 
  -2   9   9      426.64      427.85     17.33 o 
  -1   9   9       42.31       46.05      9.93 o 
   0   9   9      294.13      291.73     11.67 o 
   1   9   9      131.09      154.43     15.46 o 
   2   9   9        7.12       24.61     13.77 o 
   3   9   9       23.45       44.16     16.28 o 
   4   9   9       87.05       99.42     16.97 o 
   5   9   9       10.87        5.25     15.51 o 
   6   9   9       50.83       47.87     15.13 o 
   7   9   9        7.43      -11.01     11.64 o 
 -14  10   9        9.69      -11.07     11.07 o 
 -13  10   9       38.04       36.20     12.90 o 
 -12  10   9        8.81       21.58     14.23 o 
 -11  10   9       41.18       57.43     13.94 o 
 -10  10   9       88.21       97.50     15.96 o 
  -9  10   9       92.19      130.76     17.08 o 
  -8  10   9      111.43       89.44     14.99 o 
  -7  10   9       53.04       48.82     14.04 o 
  -6  10   9      502.16      516.30     20.33 o 
  -5  10   9       58.17       47.20     12.23 o 
  -4  10   9       60.65       74.17     11.43 o 
  -3  10   9       61.67       68.30     10.78 o 
  -2  10   9       38.66       51.01     10.96 o 
  -1  10   9      228.40      215.06     14.37 o 
   0  10   9      178.27      164.09     10.61 o 
   1  10   9      265.98      236.87     17.21 o 
   2  10   9      500.03      583.61     23.83 o 
   3  10   9      179.24      242.36     19.95 o 
   4  10   9        6.50       16.83     15.29 o 
   5  10   9       54.39       53.44     16.21 o 
   6  10   9       42.35       23.76     13.86 o 
   7  10   9        0.82        1.40     10.19 o 
 -14  11   9       20.16       28.48      9.57 o 
 -13  11   9       23.09       20.08     12.08 o 
 -12  11   9        4.65      -13.85     13.85 o 
 -11  11   9       74.74       70.65     15.60 o 
 -10  11   9       11.06        1.81     14.68 o 
  -9  11   9       25.55       39.93     13.98 o 
  -8  11   9       22.78       29.31     14.66 o 
  -7  11   9       23.31       28.39     14.49 o 
  -6  11   9      875.64      836.63     25.34 o 
  -5  11   9      468.43      471.71     19.56 o 
  -4  11   9       81.55       69.04     12.45 o 
  -3  11   9      182.02      165.88     13.58 o 
  -2  11   9      149.36      144.65     12.97 o 
  -1  11   9       79.23       73.13     13.66 o 
   0  11   9      141.23      138.97     17.24 o 
   1  11   9       54.89       59.14     14.27 o 
   2  11   9       33.37       28.13     15.47 o 
   3  11   9        8.40      -16.29     16.29 o 
   4  11   9       51.63       56.20     17.01 o 
   5  11   9       37.11       27.88     14.96 o 
   6  11   9        0.21       13.58     12.40 o 
   7  11   9       17.67       11.50     10.87 o 
 -14  12   9       10.15       16.71      8.59 o 
 -13  12   9       19.21       27.19     11.85 o 
 -12  12   9       12.82        0.00     12.78 o 
 -11  12   9       42.47       21.66     16.11 o 
 -10  12   9       12.16       15.63     14.22 o 
  -9  12   9        3.97        3.50     13.47 o 
  -8  12   9      698.53      649.97     24.52 o 
  -7  12   9       64.79       38.24     15.59 o 
  -6  12   9      250.75      280.83     18.51 o 
  -5  12   9      888.00      885.27     23.82 o 
  -4  12   9       34.70       26.57     12.74 o 
  -3  12   9       94.95      102.51     12.57 o 
  -2  12   9       38.74       70.31     11.21 o 
  -1  12   9        6.72       36.71     12.32 o 
   0  12   9      410.95      441.07     14.41 o 
   1  12   9      115.84      119.82     15.64 o 
   2  12   9      277.56      283.41     19.42 o 
   3  12   9       64.71       81.69     15.63 o 
   4  12   9        8.68        9.60     14.91 o 
   5  12   9       13.91       -4.96     14.69 o 
   6  12   9        4.36       16.53     12.08 o 
   7  12   9       11.20        8.52      9.85 o 
 -14  13   9       23.56       19.71      8.15 o 
 -13  13   9        4.68       -3.61     10.65 o 
 -12  13   9        7.47       26.88     10.74 o 
 -11  13   9       23.27       10.01     13.92 o 
 -10  13   9       65.96       85.06     16.26 o 
  -9  13   9       77.61       77.63     15.30 o 
  -8  13   9       69.40       76.74     16.32 o 
  -7  13   9      332.15      318.72     19.82 o 
  -6  13   9      124.52      158.75     17.16 o 
  -5  13   9      205.45      212.48     17.38 o 
  -4  13   9      113.88      114.15     14.26 o 
  -3  13   9      171.74      166.70     14.73 o 
  -2  13   9      111.88      106.61     13.87 o 
  -1  13   9       87.28       86.54     14.60 o 
   0  13   9       95.35      127.58     10.32 o 
   1  13   9       52.71       79.59     14.85 o 
   2  13   9        9.71        6.03      1.92 o 
   3  13   9       72.24       80.24     16.33 o 
   4  13   9       12.83        5.07     15.47 o 
   5  13   9        4.16       10.31     13.37 o 
   6  13   9       26.24       45.03     12.47 o 
 -13  14   9       12.21       15.52      9.75 o 
 -12  14   9       35.49       50.21     11.34 o 
 -11  14   9       13.72       15.99     12.80 o 
 -10  14   9        9.97       -7.20     14.00 o 
  -9  14   9        6.91       18.43     13.69 o 
  -8  14   9      231.02      231.71     19.53 o 
  -7  14   9      271.95      240.69     18.19 o 
  -6  14   9       29.91        8.39     14.62 o 
  -5  14   9      429.18      437.44     21.37 o 
  -4  14   9        4.72       20.58     13.02 o 
  -3  14   9       46.41       65.05     12.32 o 
  -2  14   9       50.47       45.71     13.20 o 
  -1  14   9       20.62       20.92     11.61 o 
   0  14   9        2.06        6.46      9.84 o 
   1  14   9      147.96      195.34     18.32 o 
   2  14   9      107.34      119.79     16.23 o 
   3  14   9       19.52       12.57     14.74 o 
   4  14   9       24.84       45.20     15.56 o 
   5  14   9       23.28       -6.55     13.87 o 
   6  14   9       32.84        4.66     13.09 o 
 -13  15   9       54.39       58.76      9.36 o 
 -12  15   9       49.44       51.53     10.77 o 
 -11  15   9        1.79      -12.47     12.47 o 
 -10  15   9       28.57       18.77     13.52 o 
  -9  15   9        2.00       -1.80     13.51 o 
  -8  15   9      120.43      144.69     17.25 o 
  -7  15   9       85.04       84.97     15.39 o 
  -6  15   9       66.11       55.25     14.10 o 
  -5  15   9      692.22      760.71     25.51 o 
  -4  15   9       95.83       56.49     15.67 o 
  -3  15   9       21.16       -4.14     13.31 o 
  -2  15   9       60.09       74.99     13.58 o 
  -1  15   9       43.25       49.29     13.28 o 
   0  15   9       27.06       22.44      9.40 o 
   1  15   9       96.60      100.33     16.33 o 
   2  15   9        2.41      -14.15     14.15 o 
   3  15   9       50.99       32.53     14.76 o 
   4  15   9       16.39       -8.68     13.59 o 
   5  15   9        6.51       -0.56     13.03 o 
   6  15   9        7.98       13.55     11.17 o 
 -13  16   9       11.57       -1.38      8.03 o 
 -12  16   9       11.02       -1.73      9.56 o 
 -11  16   9       62.92       69.62     12.35 o 
 -10  16   9       26.92       29.41     13.03 o 
  -9  16   9        6.90        5.92     13.76 o 
  -8  16   9       58.61       92.19     14.48 o 
  -7  16   9       24.39       11.55     14.21 o 
  -6  16   9      192.66      179.32     17.12 o 
  -5  16   9      113.19      102.34     16.94 o 
  -4  16   9      174.47      234.63     18.00 o 
  -3  16   9        7.13       37.40     12.32 o 
  -2  16   9      134.28      148.79     16.47 o 
  -1  16   9      108.27      121.20     16.35 o 
   0  16   9       26.22       17.11     10.06 o 
   1  16   9       80.68       78.04     16.39 o 
   2  16   9       32.08       30.70     15.52 o 
   3  16   9       15.15       45.87     14.40 o 
   4  16   9       12.71        9.67     13.78 o 
   5  16   9       40.85       37.93     13.35 o 
 -12  17   9        0.91        2.38      8.65 o 
 -11  17   9       18.13       16.13     11.26 o 
 -10  17   9       11.97        4.30     11.82 o 
  -9  17   9        2.82      -11.47     14.13 o 
  -8  17   9        5.32      -14.40     14.40 o 
  -7  17   9       18.13       27.55     14.28 o 
  -6  17   9       71.04       93.93     16.90 o 
  -5  17   9      265.10      228.33     21.67 o 
  -4  17   9       65.53      106.40     15.04 o 
  -3  17   9      165.13      141.32     16.74 o 
  -2  17   9       36.02       69.83     14.77 o 
  -1  17   9       19.90       28.61     14.02 o 
   0  17   9       14.08       15.87     10.35 o 
   1  17   9       58.81       73.35     14.76 o 
   2  17   9       16.56       20.83     14.16 o 
   3  17   9       20.33       21.38     14.24 o 
   4  17   9        3.77       -2.32     13.60 o 
   5  17   9       10.59       17.20     12.41 o 
 -12  18   9        3.97       -0.72      7.62 o 
 -11  18   9       16.90       -1.32     10.11 o 
 -10  18   9       14.91       15.57     11.47 o 
  -9  18   9        3.50        3.84     11.69 o 
  -8  18   9       59.32       57.07     13.88 o 
  -7  18   9       36.14       42.05     13.72 o 
  -6  18   9        0.25        6.97     14.15 o 
  -5  18   9       19.92       29.41     15.24 o 
  -4  18   9       83.11       87.59     16.35 o 
  -3  18   9        7.95       24.56     13.94 o 
  -2  18   9       65.71       99.43     14.56 o 
  -1  18   9      207.57      233.30     18.73 o 
   0  18   9       16.44       13.84     10.36 o 
   1  18   9       27.92       18.67     16.50 o 
   2  18   9       49.96       32.03     15.30 o 
   3  18   9       24.14       10.68     14.58 o 
   4  18   9       10.42       -0.54     12.81 o 
   5  18   9        0.77       -9.75     11.47 o 
 -11  19   9       10.74       -7.80      9.05 o 
 -10  19   9        5.92       25.36     10.23 o 
  -9  19   9        8.87       -2.55     11.27 o 
  -8  19   9       46.09       38.22     12.98 o 
  -7  19   9        7.38        3.99     13.28 o 
  -6  19   9        1.71       -8.71     14.56 o 
  -5  19   9       67.17       69.52     14.57 o 
  -4  19   9      130.90      156.69     17.05 o 
  -3  19   9       17.14       16.19     13.54 o 
  -2  19   9        1.89      -13.37     13.93 o 
  -1  19   9       68.20       97.18     16.83 o 
   0  19   9       64.39       89.82     15.68 o 
   1  19   9      249.90      229.27     19.84 o 
   2  19   9       26.14       33.77     14.24 o 
   3  19   9       24.93       17.88     13.44 o 
   4  19   9       21.67       23.85     12.35 o 
 -11  20   9        0.55        0.00      7.43 o 
 -10  20   9        0.76        9.99      8.47 o 
  -9  20   9        7.40        0.00     10.95 o 
  -8  20   9        5.18      -11.96     11.96 o 
  -7  20   9       21.30       44.61     12.53 o 
  -6  20   9      137.97      142.68     15.92 o 
  -5  20   9       21.61       19.50     13.50 o 
  -4  20   9      112.35      125.46     16.88 o 
  -3  20   9        2.27       -5.75     13.44 o 
  -2  20   9       48.09       55.62     14.93 o 
  -1  20   9       58.19       66.90     16.60 o 
   0  20   9       47.99       58.76     24.27 o 
   1  20   9       41.92       37.28     15.55 o 
   2  20   9        8.37       14.95     13.61 o 
   3  20   9       44.19       22.67     13.69 o 
   4  20   9        2.54       13.90     11.53 o 
 -10  21   9       19.18       21.65      6.29 o 
  -9  21   9        7.55       13.39      9.23 o 
  -8  21   9       25.46        0.49     11.14 o 
  -7  21   9        0.09        5.70     10.97 o 
  -6  21   9       29.65       24.95     12.70 o 
  -5  21   9       28.00       45.57     14.23 o 
  -4  21   9        0.32       -7.32     12.65 o 
  -3  21   9       78.82       77.03     15.24 o 
  -2  21   9       46.54       58.58     15.21 o 
  -1  21   9        2.61      -14.46     14.46 o 
   0  21   9       37.18       24.53     10.72 o 
   1  21   9        5.57       12.37     13.40 o 
   2  21   9       27.78       30.76     12.85 o 
   3  21   9        5.92       -3.15     12.71 o 
 -10  22   9       30.60       22.20      7.80 o 
  -9  22   9       14.90        7.69      8.86 o 
  -8  22   9       15.05       10.92      9.72 o 
  -7  22   9        8.98       16.25     10.12 o 
  -6  22   9       17.28       40.16     11.35 o 
  -5  22   9       43.91       45.91     13.31 o 
  -4  22   9       32.68       41.03     13.30 o 
  -3  22   9        5.36      -12.23     12.23 o 
  -2  22   9       63.67       64.20     13.86 o 
  -1  22   9       59.48       51.06     14.96 o 
   0  22   9       49.26       53.77     12.28 o 
   1  22   9        1.32      -13.76     13.76 o 
   2  22   9        5.45       -4.67     11.92 o 
  -9  23   9       17.48       10.48      8.10 o 
  -8  23   9        2.02        4.69      8.42 o 
  -7  23   9       11.26        9.52      9.65 o 
  -6  23   9       11.49        1.40     10.89 o 
  -5  23   9        2.39        4.90     11.13 o 
  -4  23   9       15.39       20.24     11.62 o 
  -3  23   9        1.16      -11.61     11.61 o 
  -2  23   9       27.45       21.82     12.81 o 
  -1  23   9       55.80       55.01     13.76 o 
   0  23   9        9.49       17.82     12.33 o 
   1  23   9      135.18      101.66     14.52 o 
   2  23   9       11.13       -9.69     10.87 o 
  -8  24   9       10.96        4.78      7.55 o 
  -7  24   9       12.05       11.54      8.13 o 
  -6  24   9        1.23       12.60      9.13 o 
  -5  24   9       11.93       10.25     10.03 o 
  -4  24   9        2.95       -2.79     10.30 o 
  -3  24   9        7.92        5.25     10.65 o 
  -2  24   9        3.29        0.47     11.28 o 
  -1  24   9       22.96       15.90     11.60 o 
   0  24   9        4.43        5.87     10.49 o 
   1  24   9        6.16      -11.45     11.45 o 
  -7  25   9       20.86       19.86      7.40 o 
  -6  25   9        4.84        1.85      8.48 o 
  -5  25   9        3.96       -1.20      9.14 o 
  -4  25   9        1.52        0.44      8.68 o 
  -3  25   9       11.94       13.40      9.19 o 
  -2  25   9        6.05       11.85      9.42 o 
  -1  25   9        1.21       -7.90     10.34 o 
   0  25   9       22.65       17.83      7.05 o 
  -5  26   9        0.59       -5.25      7.43 o 
  -4  26   9       16.66        9.27      8.16 o 
  -3  26   9        1.82        8.88      8.01 o 
  -2  26   9       18.50       15.36      8.85 o 
 -15   0  10        0.93      -11.08     11.08 o 
 -14   0  10        1.93      -11.37     13.15 o 
 -13   0  10       23.56       39.43     16.71 o 
 -12   0  10        1.54       -5.71     16.06 o 
 -11   0  10       13.00       16.29     14.80 o 
 -10   0  10       40.29       52.78     15.44 o 
  -9   0  10      409.51      377.84     19.04 o 
  -8   0  10      362.34      343.92     16.74 o 
  -7   0  10        2.56        6.56      2.00 o 
  -6   0  10        0.69       17.62      8.68 o 
  -5   0  10       24.66       23.21      9.21 o 
  -4   0  10      629.59      647.99     18.31 o 
  -3   0  10        4.59        1.80      9.99 o 
  -2   0  10      593.28      618.74     19.80 o 
  -1   0  10      521.85      473.65     19.73 o 
   0   0  10      157.49      152.82     10.62 o 
   1   0  10     1187.99     1321.95     32.09 o 
   2   0  10      146.21      173.99     20.37 o 
   3   0  10      207.77      256.43     22.63 o 
   4   0  10       46.25       33.55     18.00 o 
   5   0  10       16.24       -2.53     14.28 o 
   6   0  10       10.02       26.28     10.97 o 
   7   0  10       17.08       12.42      7.86 o 
 -15   1  10        8.11       15.20     10.88 o 
 -14   1  10        3.44       -3.96     13.73 o 
 -13   1  10      122.30      109.92     17.14 o 
 -12   1  10        4.08       20.25     15.77 o 
 -11   1  10      126.03      117.35     17.50 o 
 -10   1  10      269.60      322.16     18.81 o 
  -9   1  10       78.87      122.11     15.48 o 
  -8   1  10        8.22       17.81     11.29 o 
  -7   1  10        8.19       11.77     10.33 o 
  -6   1  10      282.13      259.72     14.16 o 
  -5   1  10       27.48       27.09      9.75 o 
  -4   1  10      259.28      213.88     12.32 o 
  -3   1  10      702.75      758.45     19.78 o 
  -2   1  10      487.48      494.90     17.51 o 
  -1   1  10      116.87      106.17     14.03 o 
   0   1  10       57.10       76.82      9.85 o 
   1   1  10      472.41      492.30     21.68 o 
   2   1  10      207.58      223.81     21.24 o 
   3   1  10       90.51       89.91     19.32 o 
   4   1  10       14.29       -2.94     19.09 o 
   5   1  10        1.90        1.27     14.66 o 
   6   1  10       86.27       89.84     12.93 o 
   7   1  10        0.40       -8.32      8.32 o 
 -15   2  10       10.11       12.69     10.90 o 
 -14   2  10        3.14        3.53     12.52 o 
 -13   2  10       21.56       32.32     15.51 o 
 -12   2  10      205.71      240.35     20.30 o 
 -11   2  10       61.77       27.13     15.59 o 
 -10   2  10       56.82       64.53     15.49 o 
  -9   2  10       48.65       61.74     14.48 o 
  -8   2  10      243.43      274.82     16.24 o 
  -7   2  10       36.75       31.71     10.13 o 
  -6   2  10      136.20      165.65     11.13 o 
  -5   2  10       38.54       48.19      9.46 o 
  -4   2  10       74.19       65.05     10.84 o 
  -3   2  10      662.04      666.86     19.29 o 
  -2   2  10      141.04      156.24     13.33 o 
  -1   2  10      169.27      182.86     14.22 o 
   0   2  10      229.11      199.44     10.97 o 
   1   2  10      346.15      353.46     19.27 o 
   2   2  10      117.03      116.96     18.76 o 
   3   2  10      287.04      268.01     23.12 o 
   4   2  10       29.18        5.02     16.36 o 
   5   2  10       22.08        2.60     15.58 o 
   6   2  10       47.29       42.36     12.22 o 
   7   2  10       21.43       17.27      8.26 o 
 -15   3  10       25.48       34.15     11.44 o 
 -14   3  10        9.48       16.11     12.98 o 
 -13   3  10       59.66       53.10     16.75 o 
 -12   3  10       73.29       83.38     16.27 o 
 -11   3  10      121.24      122.67     17.41 o 
 -10   3  10      104.94       99.46     15.44 o 
  -9   3  10       21.28       23.69     13.87 o 
  -8   3  10      242.66      214.94     15.63 o 
  -7   3  10       69.29       69.53     11.48 o 
  -6   3  10      244.73      266.30     14.26 o 
  -5   3  10      101.25      140.21     11.67 o 
  -4   3  10       46.69       59.55     10.44 o 
  -3   3  10      479.35      513.85     17.22 o 
  -2   3  10      284.82      264.93     15.67 o 
  -1   3  10      633.67      552.69     19.89 o 
   0   3  10      215.12      261.08     28.86 o 
   1   3  10       69.00       75.64     15.17 o 
   2   3  10      187.85      215.89     21.06 o 
   3   3  10      149.10      129.03     21.21 o 
   4   3  10       17.37       26.13     17.09 o 
   5   3  10        0.98       17.84     14.38 o 
   6   3  10       36.85       11.39     12.44 o 
   7   3  10        3.41        7.04      8.30 o 
 -15   4  10       34.29       36.96     12.23 o 
 -14   4  10       55.58       42.10     14.93 o 
 -13   4  10       15.33       20.21     16.03 o 
 -12   4  10       80.60       82.54     17.91 o 
 -11   4  10       60.51       66.17     16.82 o 
 -10   4  10       72.28       87.05     15.83 o 
  -9   4  10      228.08      221.62     17.70 o 
  -8   4  10      638.28      675.05     22.17 o 
  -7   4  10       58.94       49.27     13.45 o 
  -6   4  10       63.03       68.34     10.85 o 
  -5   4  10      161.80      150.15     12.51 o 
  -4   4  10       87.90       68.81     11.07 o 
  -3   4  10      372.06      384.91     15.44 o 
  -2   4  10       45.77       46.08     11.41 o 
  -1   4  10      140.40      128.27     13.81 o 
   0   4  10       94.73       75.67      9.78 o 
   1   4  10       72.56       75.97     14.64 o 
   2   4  10        6.53       -1.26     16.40 o 
   3   4  10       33.51       48.20     17.61 o 
   4   4  10        0.62       20.22     15.28 o 
   5   4  10        0.79        1.92     13.27 o 
   6   4  10       31.16       14.40     12.57 o 
   7   4  10       11.79       14.94      8.09 o 
 -15   5  10      106.12      103.05     11.87 o 
 -14   5  10        1.40        6.95     13.11 o 
 -13   5  10       60.19       41.09     15.89 o 
 -12   5  10       84.23       67.89     17.84 o 
 -11   5  10       38.45       45.17     15.26 o 
 -10   5  10      130.87      142.04     17.62 o 
  -9   5  10      152.24      172.07     17.42 o 
  -8   5  10       19.00       28.99     13.03 o 
  -7   5  10      378.20      390.15     18.18 o 
  -6   5  10       35.03       37.19     11.56 o 
  -5   5  10       39.22       23.87     10.36 o 
  -4   5  10      163.66      129.73     12.00 o 
  -3   5  10        9.95        6.34      9.97 o 
  -2   5  10       16.07       18.97      9.91 o 
  -1   5  10      543.07      509.92     18.79 o 
   0   5  10       13.40        8.38      8.77 o 
   1   5  10       11.77       14.12     14.36 o 
   2   5  10       63.47       63.68     15.54 o 
   3   5  10       42.24       38.42     16.16 o 
   4   5  10        2.99        0.72     15.99 o 
   5   5  10        4.00       -4.35     14.41 o 
   6   5  10       16.84       18.79     11.69 o 
   7   5  10        0.18        3.59      8.05 o 
 -15   6  10        2.26        0.42     10.40 o 
 -14   6  10        6.93        6.75     12.17 o 
 -13   6  10       35.62       23.21     16.04 o 
 -12   6  10      121.39      129.52     18.71 o 
 -11   6  10       86.39       82.86     16.92 o 
 -10   6  10      178.90      251.75     18.79 o 
  -9   6  10      189.47      199.40     17.44 o 
  -8   6  10      197.99      242.13     17.67 o 
  -7   6  10      376.59      434.04     19.55 o 
  -6   6  10       39.94       37.13     11.36 o 
  -5   6  10      441.86      446.64     16.67 o 
  -4   6  10      118.93       90.47     12.54 o 
  -3   6  10       60.71       54.55     10.83 o 
  -2   6  10       95.06      115.77     12.38 o 
  -1   6  10       57.66       54.04     12.41 o 
   0   6  10      217.62      194.25     11.36 o 
   1   6  10      141.03      123.51     17.07 o 
   2   6  10       25.55       27.74     15.86 o 
   3   6  10       48.95       51.09     16.72 o 
   4   6  10       22.96        2.04     16.16 o 
   5   6  10        9.25       15.95     13.28 o 
   6   6  10       17.31      -11.44     11.44 o 
   7   6  10       22.85        3.95      8.78 o 
 -15   7  10       29.03       15.37      9.57 o 
 -14   7  10        7.46        9.54     12.28 o 
 -13   7  10       15.16       -2.88     14.29 o 
 -12   7  10        4.60        0.63     15.78 o 
 -11   7  10       31.76       45.66     14.26 o 
 -10   7  10       32.09       18.69     15.14 o 
  -9   7  10       96.93       91.56     15.91 o 
  -8   7  10      479.65      427.52     20.74 o 
  -7   7  10      370.94      395.46     20.29 o 
  -6   7  10      111.93      107.26     13.09 o 
  -5   7  10      197.62      212.71     14.78 o 
  -4   7  10      261.84      274.43     14.71 o 
  -3   7  10       13.48        9.78     10.42 o 
  -2   7  10      227.58      203.20     14.71 o 
  -1   7  10      205.17      181.10     14.91 o 
   0   7  10      143.90      136.64     11.04 o 
   1   7  10      188.86      192.10     18.12 o 
   2   7  10        6.80       23.59     15.41 o 
   3   7  10      151.08      143.15     20.60 o 
   4   7  10       24.64       24.82     15.66 o 
   5   7  10        2.82       20.52     13.47 o 
   6   7  10        5.44      -11.00     11.00 o 
 -14   8  10       68.50       55.58     12.81 o 
 -13   8  10       57.85       53.83     14.49 o 
 -12   8  10       68.54       81.61     15.92 o 
 -11   8  10       15.76       25.37     14.44 o 
 -10   8  10       36.69       43.81     12.93 o 
  -9   8  10      107.25       83.72     15.27 o 
  -8   8  10      581.16      670.57     23.78 o 
  -7   8  10     1117.04     1164.94     27.85 o 
  -6   8  10      442.97      397.19     18.87 o 
  -5   8  10      304.13      336.93     16.72 o 
  -4   8  10      334.37      356.99     16.71 o 
  -3   8  10       17.12       23.45     11.08 o 
  -2   8  10      210.94      203.44     14.98 o 
  -1   8  10       29.91       26.13     12.61 o 
   0   8  10      309.27      295.16     13.38 o 
   1   8  10      225.84      245.60     18.98 o 
   2   8  10      384.81      421.64     23.20 o 
   3   8  10       43.84       58.62     17.77 o 
   4   8  10       27.23       66.19     14.68 o 
   5   8  10        6.89       -0.61     14.33 o 
   6   8  10       27.28        7.64     11.26 o 
 -14   9  10        7.58        3.67     10.94 o 
 -13   9  10       12.69       -4.38     13.91 o 
 -12   9  10       15.67       10.87     13.74 o 
 -11   9  10      179.96      161.91     17.40 o 
 -10   9  10       24.15       22.86     15.90 o 
  -9   9  10        4.65      -10.22     14.13 o 
  -8   9  10      264.57      258.78     19.75 o 
  -7   9  10      467.08      497.69     21.91 o 
  -6   9  10       85.39       91.64     14.74 o 
  -5   9  10      660.96      662.03     21.83 o 
  -4   9  10      462.95      445.71     19.04 o 
  -3   9  10       49.75       51.97     12.47 o 
  -2   9  10      551.55      542.39     20.69 o 
  -1   9  10      339.89      270.58     17.98 o 
   0   9  10       47.30       47.67     11.53 o 
   1   9  10       42.42       61.24     15.86 o 
   2   9  10       67.34       50.50     18.03 o 
   3   9  10       73.82       72.18     17.67 o 
   4   9  10       16.44        7.81     15.64 o 
   5   9  10        6.25        7.01     13.52 o 
   6   9  10        8.73      -10.99     10.99 o 
 -14  10  10        1.90       -5.64     10.28 o 
 -13  10  10        1.81       -3.18     11.60 o 
 -12  10  10        8.22        8.82     13.88 o 
 -11  10  10        4.41        9.81     14.69 o 
 -10  10  10      254.83      256.52     19.57 o 
  -9  10  10       49.61       30.67     14.03 o 
  -8  10  10      102.12      118.49     16.79 o 
  -7  10  10      577.33      607.84     23.60 o 
  -6  10  10      525.11      574.59     22.79 o 
  -5  10  10       75.18      101.54     14.33 o 
  -4  10  10       51.38       58.27     13.53 o 
  -3  10  10       96.74      112.42     13.12 o 
  -2  10  10      120.01      165.49     14.57 o 
  -1  10  10       21.98       27.92     13.36 o 
   0  10  10      211.25      173.94     18.79 o 
   1  10  10      156.60      197.23     19.32 o 
   2  10  10       64.71       58.42     17.53 o 
   3  10  10       29.65       13.84     16.97 o 
   4  10  10        5.08        1.94     13.90 o 
   5  10  10        8.55       18.18     12.77 o 
   6  10  10        9.87       -7.35     11.03 o 
 -14  11  10        1.75       11.02      8.93 o 
 -13  11  10        2.12       -3.01     10.89 o 
 -12  11  10       26.41       33.14     13.56 o 
 -11  11  10      119.16      114.25     17.12 o 
 -10  11  10      102.53       95.10     15.96 o 
  -9  11  10       46.72       53.11     16.39 o 
  -8  11  10      394.44      414.17     22.45 o 
  -7  11  10      423.19      418.35     20.99 o 
  -6  11  10      489.12      484.80     21.78 o 
  -5  11  10       91.95       80.73     14.53 o 
  -4  11  10       67.97       67.08     13.30 o 
  -3  11  10      158.46      155.19     15.33 o 
  -2  11  10      374.15      394.52     19.85 o 
  -1  11  10        7.66       -6.36     12.97 o 
   0  11  10      186.62      213.25     13.11 o 
   1  11  10      131.51      164.82     19.47 o 
   2  11  10       34.67       41.46     16.59 o 
   3  11  10      153.04      159.80     19.44 o 
   4  11  10       31.94       23.80     14.16 o 
   5  11  10        8.36      -12.22     12.22 o 
   6  11  10        0.49        0.45     10.30 o 
 -14  12  10       17.18       11.05      8.78 o 
 -13  12  10       19.57        1.87     10.62 o 
 -12  12  10       44.67       16.47     13.38 o 
 -11  12  10        1.90       26.85     12.62 o 
 -10  12  10       28.44        6.09     14.92 o 
  -9  12  10        4.28        0.00     14.74 o 
  -8  12  10        6.58        1.14     14.08 o 
  -7  12  10       67.84       91.99     14.66 o 
  -6  12  10       30.64       27.10     14.72 o 
  -5  12  10      393.53      467.97     21.77 o 
  -4  12  10      242.35      263.64     17.95 o 
  -3  12  10      153.69      123.46     15.72 o 
  -2  12  10        4.38       -9.02     13.17 o 
  -1  12  10       71.36       66.63     14.87 o 
   0  12  10      124.41      128.45     12.13 o 
   1  12  10      413.41      437.09     22.67 o 
   2  12  10       27.67        4.46     15.60 o 
   3  12  10       14.97       21.29     15.69 o 
   4  12  10       13.46       12.28     13.11 o 
   5  12  10        9.85       11.30     11.65 o 
   6  12  10       12.62       13.12      9.93 o 
 -13  13  10        1.06        0.00      9.17 o 
 -12  13  10        0.20        5.74     11.38 o 
 -11  13  10       13.70       16.75     13.42 o 
 -10  13  10       32.03       28.38     14.26 o 
  -9  13  10       67.45       56.08     15.87 o 
  -8  13  10        3.31      -14.48     14.48 o 
  -7  13  10       15.71        3.95     14.48 o 
  -6  13  10       14.61       14.81     14.67 o 
  -5  13  10      289.32      275.30     19.27 o 
  -4  13  10      253.79      235.30     19.51 o 
  -3  13  10       57.86       62.62     15.24 o 
  -2  13  10      121.23      117.09     14.98 o 
  -1  13  10      157.25      177.25     17.40 o 
   0  13  10      112.55      128.05     11.92 o 
   1  13  10       45.44       27.20     17.15 o 
   2  13  10       21.00       39.55     16.57 o 
   3  13  10        0.07       15.86     15.30 o 
   4  13  10       22.28        1.81     13.64 o 
   5  13  10        1.90       10.43     10.73 o 
 -13  14  10       15.56       15.92      9.18 o 
 -12  14  10       21.88       18.65     10.99 o 
 -11  14  10        2.51      -13.04     13.04 o 
 -10  14  10       22.83       31.98     13.68 o 
  -9  14  10       98.77       95.81     15.91 o 
  -8  14  10        2.60       18.47     13.42 o 
  -7  14  10       68.07       83.51     15.02 o 
  -6  14  10       74.30       72.70     16.57 o 
  -5  14  10      244.15      282.27     19.92 o 
  -4  14  10        4.65      -15.15     15.15 o 
  -3  14  10      130.84      123.39     16.94 o 
  -2  14  10       78.67       65.93     14.63 o 
  -1  14  10       71.47       67.32     15.16 o 
   0  14  10      174.30      149.77     12.80 o 
   1  14  10       87.17      121.37     17.96 o 
   2  14  10       80.66       67.17     16.24 o 
   3  14  10        8.73        7.70      2.27 o 
   4  14  10        2.34        1.73     12.26 o 
   5  14  10        5.33      -10.80     10.80 o 
 -13  15  10        3.18        4.86      7.99 o 
 -12  15  10        8.86        2.30     10.19 o 
 -11  15  10       34.97       25.27     12.32 o 
 -10  15  10       46.59       48.83     13.66 o 
  -9  15  10        5.23       32.19     13.76 o 
  -8  15  10        9.48       -5.41     13.57 o 
  -7  15  10       23.51        4.72     14.77 o 
  -6  15  10       90.14       79.46     16.98 o 
  -5  15  10      265.83      271.35     19.48 o 
  -4  15  10      277.00      263.89     18.79 o 
  -3  15  10      106.11       96.33     16.74 o 
  -2  15  10      146.31      142.05     16.27 o 
  -1  15  10       64.69       58.55     16.43 o 
   0  15  10      167.79      165.70     21.35 o 
   1  15  10       27.66       31.78     16.15 o 
   2  15  10       29.91       35.12     15.14 o 
   3  15  10        5.67       -4.26     14.43 o 
   4  15  10        7.84       11.80     12.29 o 
   5  15  10        2.43       16.04     10.49 o 
 -12  16  10        3.15       -9.29      9.29 o 
 -11  16  10        4.43       -2.99     10.97 o 
 -10  16  10       39.37       40.09     12.98 o 
  -9  16  10       23.04        3.52     13.68 o 
  -8  16  10       34.26       39.24     14.38 o 
  -7  16  10       31.44       21.99     13.87 o 
  -6  16  10       53.39       48.79     15.27 o 
  -5  16  10       17.06      -13.96     15.20 o 
  -4  16  10       47.64       25.51     15.07 o 
  -3  16  10       11.98      -13.36     14.90 o 
  -2  16  10       21.62       17.10     14.84 o 
  -1  16  10      136.19      166.00     18.06 o 
   0  16  10      107.87      136.04     27.79 o 
   1  16  10        2.62        1.25     14.88 o 
   2  16  10       85.78       75.77     15.29 o 
   3  16  10        9.34        4.74     13.52 o 
   4  16  10       19.67       15.16     10.97 o 
 -12  17  10        4.71       16.06      8.21 o 
 -11  17  10        5.04       -1.82     10.12 o 
 -10  17  10       17.22       34.17     11.07 o 
  -9  17  10       17.08       10.08     12.87 o 
  -8  17  10       42.45       15.16     13.97 o 
  -7  17  10       20.75        2.98     13.89 o 
  -6  17  10       11.14        1.21     14.46 o 
  -5  17  10       92.17       90.08     14.69 o 
  -4  17  10        3.61        5.32     13.59 o 
  -3  17  10       59.49       87.83     15.79 o 
  -2  17  10       74.16      107.08     16.40 o 
  -1  17  10       22.13       32.53     14.93 o 
   0  17  10       59.99       73.95     11.43 o 
   1  17  10       13.11       29.39     13.83 o 
   2  17  10       85.33       52.34     16.23 o 
   3  17  10        2.37        1.49     12.27 o 
   4  17  10        0.70        4.15     11.30 o 
 -12  18  10        1.17        1.73      7.26 o 
 -11  18  10        8.13        6.24      9.24 o 
 -10  18  10        2.79       -2.41     10.83 o 
  -9  18  10        0.43        0.00     11.48 o 
  -8  18  10       16.32       27.62     12.36 o 
  -7  18  10       39.33       36.51     14.26 o 
  -6  18  10       34.19       36.96     13.70 o 
  -5  18  10       36.42       47.09     13.61 o 
  -4  18  10       10.26      -14.80     14.80 o 
  -3  18  10       17.47       31.38     14.37 o 
  -2  18  10       22.86        9.57     14.53 o 
  -1  18  10      163.89      147.10     18.48 o 
   0  18  10       70.10       57.95     11.85 o 
   1  18  10       25.53       13.80     15.68 o 
   2  18  10       40.86       58.33     14.38 o 
   3  18  10       21.19       25.26     12.07 o 
 -11  19  10        6.48        7.89      8.13 o 
 -10  19  10        1.83       -8.80     10.20 o 
  -9  19  10        9.34        8.44     10.69 o 
  -8  19  10        1.11       -0.51     11.51 o 
  -7  19  10       43.76       45.35     12.98 o 
  -6  19  10       16.44        3.46     13.17 o 
  -5  19  10       24.82       58.64     12.73 o 
  -4  19  10       19.05       26.87     13.79 o 
  -3  19  10       97.68      118.08     16.64 o 
  -2  19  10       43.80       61.36     15.30 o 
  -1  19  10       58.17       77.49     16.66 o 
   0  19  10      196.48      178.92     13.92 o 
   1  19  10       10.03       -7.54     14.67 o 
   2  19  10       10.18       -7.86     13.51 o 
   3  19  10       19.48       32.95     12.12 o 
 -10  20  10        2.09        5.57      8.55 o 
  -9  20  10        7.60       18.62      9.93 o 
  -8  20  10       13.59       17.49     11.13 o 
  -7  20  10       25.85       30.28     12.10 o 
  -6  20  10        0.63       12.67     12.79 o 
  -5  20  10        2.25       -7.91     13.74 o 
  -4  20  10       46.98       26.24     15.45 o 
  -3  20  10       42.32       51.74     15.24 o 
  -2  20  10       27.66       38.03     14.91 o 
  -1  20  10       48.02       54.12     15.70 o 
   0  20  10      104.09      109.49     13.11 o 
   1  20  10       16.75       -2.24     15.13 o 
   2  20  10       34.40       18.15     13.10 o 
 -10  21  10       15.96        5.67      8.58 o 
  -9  21  10       12.79       22.56      9.18 o 
  -8  21  10       36.63       36.18     10.94 o 
  -7  21  10       19.39       27.67     11.11 o 
  -6  21  10        8.27       -3.12     11.68 o 
  -5  21  10       63.25       56.44     13.23 o 
  -4  21  10       73.03       48.77     14.74 o 
  -3  21  10        7.47       32.08     12.62 o 
  -2  21  10       73.94       64.96     14.73 o 
  -1  21  10        0.54       -2.24     14.64 o 
   0  21  10      150.05      141.07     11.82 o 
   1  21  10        0.13       -7.97     12.93 o 
   2  21  10        5.55       11.60     11.64 o 
  -9  22  10       28.54       16.45      8.61 o 
  -8  22  10       15.81       11.17     10.03 o 
  -7  22  10        9.21      -10.81     10.81 o 
  -6  22  10       16.54        4.32     10.75 o 
  -5  22  10       31.98       13.08     12.93 o 
  -4  22  10        2.29        8.78     12.12 o 
  -3  22  10        0.54       -6.81     13.08 o 
  -2  22  10       26.04       47.34     13.03 o 
  -1  22  10       69.39       30.82     15.74 o 
   0  22  10       32.73       30.29      9.70 o 
   1  22  10       50.93       49.64     12.81 o 
  -8  23  10       30.73       26.86      9.02 o 
  -7  23  10        3.57        6.93      8.84 o 
  -6  23  10       12.10        8.33      9.68 o 
  -5  23  10       31.50       38.85     10.59 o 
  -4  23  10        2.42        2.38     10.99 o 
  -3  23  10        1.83      -11.34     11.34 o 
  -2  23  10        9.40       -1.97     11.22 o 
  -1  23  10       62.34       57.83     13.31 o 
   0  23  10       32.52       29.15      8.56 o 
  -7  24  10       16.71        8.31      7.85 o 
  -6  24  10       10.51       16.51      8.89 o 
  -5  24  10        7.27       -0.82      9.64 o 
  -4  24  10        0.67        1.31      9.63 o 
  -3  24  10        1.48        9.82      9.82 o 
  -2  24  10        5.22       -4.07     10.41 o 
  -1  24  10       32.69       26.39     11.13 o 
  -5  25  10        1.99       11.54      7.76 o 
  -4  25  10       12.24        2.36      8.55 o 
  -3  25  10        1.78       10.86      8.33 o 
 -15   0  11        0.79      -10.96     10.96 o 
 -14   0  11        0.38        9.18     12.80 o 
 -13   0  11        6.55       -6.13     14.96 o 
 -12   0  11       13.45       26.45     14.86 o 
 -11   0  11      111.66      124.87     18.01 o 
 -10   0  11        1.64       -0.64     14.23 o 
  -9   0  11      316.13      296.84     22.38 o 
  -8   0  11       15.38       48.62     14.33 o 
  -7   0  11        0.82        1.41     10.87 o 
  -6   0  11        1.44       -2.24     10.82 o 
  -5   0  11        5.25       29.74     10.11 o 
  -4   0  11       61.23       54.20     12.46 o 
  -3   0  11       11.62       26.60     13.55 o 
  -2   0  11       47.80       64.45     17.82 o 
  -1   0  11      552.36      555.49     23.14 o 
   0   0  11       43.42        9.63     15.27 o 
   1   0  11       37.12       63.72     20.30 o 
   2   0  11        0.43       14.74     18.16 o 
   3   0  11        0.77      -15.24     16.94 o 
   4   0  11       13.07       16.53     14.41 o 
   5   0  11        2.48       -3.64     10.37 o 
   6   0  11        0.73        9.08      7.26 o 
 -15   1  11        1.94       -5.37     11.02 o 
 -14   1  11       27.28       40.45     13.41 o 
 -13   1  11       51.67       42.73     15.31 o 
 -12   1  11        9.05        0.66     14.28 o 
 -11   1  11       22.11        8.26     16.44 o 
 -10   1  11       41.21       57.09     14.33 o 
  -9   1  11      155.22      161.77     16.68 o 
  -8   1  11       89.83       90.17     16.08 o 
  -7   1  11        1.91        5.69     11.24 o 
  -6   1  11       25.50       15.40     10.77 o 
  -5   1  11       57.71       61.95     11.20 o 
  -4   1  11       95.04       76.00     11.71 o 
  -3   1  11      508.10      497.41     21.06 o 
  -2   1  11     2822.56     3227.29     44.47 o 
  -1   1  11      343.60      335.14     21.68 o 
   0   1  11       76.58       75.36     11.73 o 
   1   1  11       80.40      100.74     18.31 o 
   2   1  11       72.47       74.98     19.09 o 
   3   1  11       83.09      107.22     19.06 o 
   4   1  11        0.51       17.87     14.00 o 
   5   1  11       11.82       -1.39     10.81 o 
   6   1  11       48.71       23.92      8.13 o 
 -15   2  11        4.76        1.32     10.14 o 
 -14   2  11        2.80        5.33     12.34 o 
 -13   2  11        2.51       14.54     13.97 o 
 -12   2  11       61.41       40.38     17.29 o 
 -11   2  11       54.92       68.39     15.42 o 
 -10   2  11       14.26       23.40     14.28 o 
  -9   2  11      371.86      362.77     20.81 o 
  -8   2  11      128.22      125.73     14.87 o 
  -7   2  11       47.88       50.98     11.94 o 
  -6   2  11      150.04      169.91     14.60 o 
  -5   2  11      189.74      165.69     13.50 o 
  -4   2  11        0.71        9.77     10.85 o 
  -3   2  11      548.14      564.61     21.16 o 
  -2   2  11     1246.46     1184.82     30.27 o 
  -1   2  11      319.74      262.09     18.96 o 
   0   2  11      247.83      307.84     14.29 o 
   1   2  11       25.37       23.22     17.46 o 
   2   2  11      246.96      274.79     22.92 o 
   3   2  11       11.39        2.16     17.65 o 
   4   2  11        5.85        5.53     13.57 o 
   5   2  11        0.95        0.94     11.25 o 
   6   2  11       11.78       -8.28      8.28 o 
 -15   3  11       15.44       20.46      9.99 o 
 -14   3  11       28.95       19.06     13.35 o 
 -13   3  11       45.94       41.58     15.52 o 
 -12   3  11       21.46       24.26     15.81 o 
 -11   3  11       65.06       66.48     17.88 o 
 -10   3  11      130.18      174.02     19.23 o 
  -9   3  11       70.21       47.10     15.49 o 
  -8   3  11      491.29      518.54     22.09 o 
  -7   3  11      160.49      178.56     15.89 o 
  -6   3  11       55.29       43.52     13.02 o 
  -5   3  11        1.55       18.02     11.29 o 
  -4   3  11      170.63      194.75     15.05 o 
  -3   3  11      223.95      232.63     16.38 o 
  -2   3  11      624.42      672.83     23.36 o 
  -1   3  11      117.73      161.65     17.07 o 
   0   3  11       66.83       54.55     11.60 o 
   1   3  11      228.66      248.78     21.02 o 
   2   3  11      167.99      187.12     20.86 o 
   3   3  11        8.63       17.60     16.21 o 
   4   3  11        2.72       18.40     13.39 o 
   5   3  11       17.28       14.21     10.63 o 
   6   3  11       22.89       17.19      8.02 o 
 -15   4  11       34.16       14.08     10.70 o 
 -14   4  11       31.72       34.40     12.30 o 
 -13   4  11       20.26       23.84     14.99 o 
 -12   4  11       35.19       27.90     17.62 o 
 -11   4  11      109.47      134.78     19.36 o 
 -10   4  11       51.40       74.40     15.84 o 
  -9   4  11      238.39      297.14     20.20 o 
  -8   4  11      148.09      163.33     18.26 o 
  -7   4  11      227.93      224.02     17.71 o 
  -6   4  11      163.59      161.39     14.60 o 
  -5   4  11       45.01       43.22     12.56 o 
  -4   4  11       47.19       27.63     12.13 o 
  -3   4  11       97.71      111.42     13.84 o 
  -2   4  11      252.76      249.17     17.72 o 
  -1   4  11       26.55        3.24     14.80 o 
   0   4  11      363.11      348.48     16.07 o 
   1   4  11       52.67       51.36     17.67 o 
   2   4  11       15.00      -18.06     18.06 o 
   3   4  11       56.94       28.53     16.94 o 
   4   4  11       12.85       25.59     13.77 o 
   5   4  11        3.44        1.40     10.63 o 
   6   4  11       21.70       10.57      8.67 o 
 -14   5  11       37.85       30.10     12.98 o 
 -13   5  11       26.66       25.26     15.39 o 
 -12   5  11       33.79       25.82     15.57 o 
 -11   5  11      197.55      239.74     20.31 o 
 -10   5  11       23.24       16.40     15.54 o 
  -9   5  11       89.33      105.36     16.36 o 
  -8   5  11       19.91       22.77      7.41 o 
  -7   5  11      626.59      683.34     24.03 o 
  -6   5  11      744.14      742.37     23.07 o 
  -5   5  11       68.11       58.40     12.61 o 
  -4   5  11      344.41      343.64     17.94 o 
  -3   5  11       83.85       70.98     14.05 o 
  -2   5  11      134.72      170.20     16.85 o 
  -1   5  11       12.57       16.43     14.37 o 
   0   5  11      174.22      169.08     12.69 o 
   1   5  11      151.88      176.81     20.03 o 
   2   5  11       44.63       55.10     18.06 o 
   3   5  11        0.57       -1.40     14.98 o 
   4   5  11       12.31       13.24     13.24 o 
   5   5  11       32.70       17.96     10.88 o 
   6   5  11        3.82        1.72      7.70 o 
 -14   6  11        1.03        2.48     11.65 o 
 -13   6  11       30.72        3.46     13.70 o 
 -12   6  11       18.95       -6.86     14.63 o 
 -11   6  11       63.34       61.30     15.98 o 
 -10   6  11        6.09       10.99     15.21 o 
  -9   6  11       10.55        5.79     15.25 o 
  -8   6  11       60.35       75.76     16.00 o 
  -7   6  11      439.46      459.33     21.52 o 
  -6   6  11        7.18       25.74     12.91 o 
  -5   6  11        4.28       17.42     11.54 o 
  -4   6  11      274.66      286.18     17.37 o 
  -3   6  11       25.92       19.30     13.12 o 
  -2   6  11      154.70      147.00     16.35 o 
  -1   6  11      111.88      102.49     16.23 o 
   0   6  11      100.93       76.72     11.75 o 
   1   6  11       91.33       84.82     18.61 o 
   2   6  11       82.93       95.39     18.59 o 
   3   6  11        4.22       23.64     14.59 o 
   4   6  11       18.42        3.54     13.10 o 
   5   6  11        2.36       -2.36     10.69 o 
   6   6  11        5.77        8.60      8.17 o 
 -14   7  11       73.83       60.87     12.92 o 
 -13   7  11        7.36        2.24     13.04 o 
 -12   7  11        1.85        1.21     14.98 o 
 -11   7  11       10.87       26.48     15.43 o 
 -10   7  11       32.70       33.89     16.71 o 
  -9   7  11      354.21      352.27     22.02 o 
  -8   7  11      110.64      141.80     16.51 o 
  -7   7  11      209.63      195.35     17.14 o 
  -6   7  11      298.26      347.89     19.45 o 
  -5   7  11      209.67      257.13     17.00 o 
  -4   7  11       42.93       42.76     12.95 o 
  -3   7  11      210.13      233.95     17.11 o 
  -2   7  11      298.34      276.62     18.85 o 
  -1   7  11      172.01      177.57     17.93 o 
   0   7  11        3.57        7.49     11.37 o 
   1   7  11      223.91      265.33     21.02 o 
   2   7  11       11.64       30.13     16.78 o 
   3   7  11       10.70       -0.66     14.75 o 
   4   7  11        1.71        7.59     12.53 o 
   5   7  11        3.39       -0.93     10.89 o 
 -14   8  11       58.49       40.96     12.09 o 
 -13   8  11       13.29       20.73     11.83 o 
 -12   8  11       27.94       30.79     14.05 o 
 -11   8  11       66.29       76.48     15.91 o 
 -10   8  11        0.11        4.37     15.53 o 
  -9   8  11       52.77       40.52     15.24 o 
  -8   8  11       34.20       36.33     15.68 o 
  -7   8  11      767.04      790.19     29.01 o 
  -6   8  11      191.99      210.49     17.37 o 
  -5   8  11      147.95      155.20     16.31 o 
  -4   8  11       66.69       75.80     14.13 o 
  -3   8  11       94.79       82.96     15.33 o 
  -2   8  11        3.14      -10.37     13.32 o 
  -1   8  11      315.77      382.82     22.08 o 
   0   8  11       83.57       82.01     11.73 o 
   1   8  11       55.16       65.88     17.06 o 
   2   8  11        5.00        4.76     16.26 o 
   3   8  11        8.18       -2.64     14.63 o 
   4   8  11       14.60       -6.87     12.35 o 
   5   8  11        1.69        7.30     10.20 o 
 -14   9  11        9.07       -1.75     10.07 o 
 -13   9  11       29.04       27.32     12.17 o 
 -12   9  11       11.30       19.49     13.46 o 
 -11   9  11       38.70       31.69     15.63 o 
 -10   9  11       31.44       29.21     13.78 o 
  -9   9  11       27.80       42.86     15.98 o 
  -8   9  11      144.23      134.86     17.68 o 
  -7   9  11      151.01      158.49     18.37 o 
  -6   9  11       42.48       39.25     14.42 o 
  -5   9  11       49.61       63.85     14.14 o 
  -4   9  11      193.06      177.90     17.06 o 
  -3   9  11       15.06       42.54     13.41 o 
  -2   9  11      147.92      172.76     16.57 o 
  -1   9  11       30.40       40.08     15.51 o 
   0   9  11       17.48       11.38     11.64 o 
   1   9  11      265.00      280.60     22.14 o 
   2   9  11       11.26       32.83     14.56 o 
   3   9  11        0.08      -14.30     14.30 o 
   4   9  11        5.97       25.63     11.89 o 
   5   9  11       17.04       12.97      9.79 o 
 -14  10  11       18.44       17.05      9.05 o 
 -13  10  11       20.70       -1.53     11.32 o 
 -12  10  11        3.05        2.27     12.53 o 
 -11  10  11       23.57       17.71     14.44 o 
 -10  10  11       60.00       34.80     16.00 o 
  -9  10  11       76.29       71.39     16.64 o 
  -8  10  11      279.16      288.93     20.93 o 
  -7  10  11      216.60      235.44     19.37 o 
  -6  10  11       75.33       81.75     15.85 o 
  -5  10  11       35.63       50.03     14.20 o 
  -4  10  11        1.36       16.90     12.99 o 
  -3  10  11      244.72      255.20     18.71 o 
  -2  10  11       20.78       15.47     15.00 o 
  -1  10  11      232.03      196.75     19.23 o 
   0  10  11      180.96      192.76     13.69 o 
   1  10  11        6.77      -17.47     17.47 o 
   2  10  11      112.04       64.74     18.50 o 
   3  10  11        1.71      -13.08     13.08 o 
   4  10  11        6.54       19.04     11.67 o 
   5  10  11        4.63       -5.24      9.68 o 
 -14  11  11       14.36        0.38      8.90 o 
 -13  11  11       41.35       40.57     11.47 o 
 -12  11  11        7.61       12.13     12.07 o 
 -11  11  11       20.59       20.99     13.91 o 
 -10  11  11       22.88       27.75     14.98 o 
  -9  11  11       15.84        6.76     14.64 o 
  -8  11  11       46.88       64.07     15.92 o 
  -7  11  11       52.25       30.85     14.70 o 
  -6  11  11      243.65      288.09     19.23 o 
  -5  11  11      198.29      219.83     18.29 o 
  -4  11  11       29.22       16.64      5.25 o 
  -3  11  11      236.57      252.92     18.79 o 
  -2  11  11      178.28      129.41     18.93 o 
  -1  11  11      109.06      155.41     18.43 o 
   0  11  11      155.18      129.53     13.13 o 
   1  11  11      198.89      218.47     19.39 o 
   2  11  11       20.30       46.80     15.39 o 
   3  11  11        8.48       16.43     13.22 o 
   4  11  11        0.20        3.19     12.43 o 
   5  11  11        2.17       -1.28      9.21 o 
 -13  12  11       14.46       29.65     10.05 o 
 -12  12  11        0.52        1.59     11.57 o 
 -11  12  11        7.73       15.71     12.53 o 
 -10  12  11       26.32       11.62     15.08 o 
  -9  12  11       14.60       18.48     14.96 o 
  -8  12  11       51.82       69.11     14.87 o 
  -7  12  11       88.97       97.15     16.48 o 
  -6  12  11      145.93      110.13     18.07 o 
  -5  12  11      154.63      182.55     17.01 o 
  -4  12  11      390.12      365.15     21.94 o 
  -3  12  11      124.85      122.86     18.01 o 
  -2  12  11      104.89      102.08     17.15 o 
  -1  12  11      542.40      584.56     26.07 o 
   0  12  11       62.56       78.85     12.74 o 
   1  12  11       37.07       36.98     15.90 o 
   2  12  11        7.20      -15.45     15.45 o 
   3  12  11        1.36      -13.02     13.07 o 
   4  12  11        2.74        3.57     11.29 o 
 -13  13  11        8.45       10.10      9.44 o 
 -12  13  11       17.73       -6.00     11.45 o 
 -11  13  11       39.70       44.20     13.43 o 
 -10  13  11        7.41        7.73     13.48 o 
  -9  13  11      181.39      180.87     18.46 o 
  -8  13  11       39.30       26.21     14.33 o 
  -7  13  11        9.76       -0.60     14.67 o 
  -6  13  11       70.50       68.69     15.01 o 
  -5  13  11      120.79      141.37     17.34 o 
  -4  13  11       21.58       -3.50     15.84 o 
  -3  13  11       12.00        0.00     14.65 o 
  -2  13  11       48.18       57.67     16.93 o 
  -1  13  11       14.27        8.13     16.78 o 
   0  13  11        5.09        7.45     14.04 o 
   1  13  11      152.13      125.12     19.19 o 
   2  13  11       22.03       24.91     14.50 o 
   3  13  11        1.31       13.21     12.47 o 
   4  13  11       15.59       -6.95     11.35 o 
 -13  14  11        0.03        0.00      8.24 o 
 -12  14  11        7.50        8.42     10.85 o 
 -11  14  11        0.45       12.81     11.44 o 
 -10  14  11        3.48       24.29     13.54 o 
  -9  14  11       29.95       17.43     14.64 o 
  -8  14  11       20.02       47.50     13.82 o 
  -7  14  11       26.15       48.43     14.13 o 
  -6  14  11       16.60        2.39     14.98 o 
  -5  14  11      252.36      230.99     19.13 o 
  -4  14  11      214.48      218.68     18.03 o 
  -3  14  11        5.58       -8.41     13.75 o 
  -2  14  11        2.19       17.14     14.90 o 
  -1  14  11       92.54      134.44     17.92 o 
   0  14  11       10.34        5.06     11.68 o 
   1  14  11        7.08        0.00     15.38 o 
   2  14  11       28.77       51.04     13.97 o 
   3  14  11       45.85       13.34     13.51 o 
   4  14  11        1.28       17.66      8.92 o 
 -12  15  11       18.19       21.67      9.99 o 
 -11  15  11        7.89       -7.52     11.71 o 
 -10  15  11        8.32        7.23     12.30 o 
  -9  15  11        5.15        3.55     13.23 o 
  -8  15  11       13.25        9.00     14.02 o 
  -7  15  11       18.92       13.33     14.83 o 
  -6  15  11       38.26       24.14     14.62 o 
  -5  15  11       13.18       12.69     15.04 o 
  -4  15  11       46.21       43.49     15.39 o 
  -3  15  11       18.23       23.73     15.51 o 
  -2  15  11        3.92      -14.59     14.59 o 
  -1  15  11       24.25       31.22     16.29 o 
   0  15  11       54.16       49.15     11.57 o 
   1  15  11       40.83       40.81     15.50 o 
   2  15  11       52.33       21.78     14.20 o 
   3  15  11       11.12        5.89     12.19 o 
 -12  16  11       17.39       22.32      9.19 o 
 -11  16  11        0.73        2.81     10.49 o 
 -10  16  11        2.69       10.51     11.37 o 
  -9  16  11        8.40       -1.69     12.56 o 
  -8  16  11       45.37       35.29     14.22 o 
  -7  16  11       25.89       47.31     13.60 o 
  -6  16  11       43.70       34.34     14.18 o 
  -5  16  11       52.03       77.98     15.23 o 
  -4  16  11       24.53       26.08     14.50 o 
  -3  16  11       63.99       73.82     15.11 o 
  -2  16  11       16.69       24.60     14.24 o 
  -1  16  11       13.05       11.72     15.86 o 
   0  16  11       74.88       54.82     12.03 o 
   1  16  11       17.08       44.51     14.18 o 
   2  16  11        0.88       -2.27     13.28 o 
   3  16  11       22.29       18.44     11.03 o 
 -11  17  11        2.96        1.31      9.49 o 
 -10  17  11        3.87        4.43     11.32 o 
  -9  17  11       11.54       -6.96     13.03 o 
  -8  17  11       29.83       26.12     13.43 o 
  -7  17  11        5.91        9.96     13.14 o 
  -6  17  11        7.93        5.97     13.80 o 
  -5  17  11        6.62       -3.00     14.26 o 
  -4  17  11       57.73       80.13     15.93 o 
  -3  17  11       19.68       27.86     14.92 o 
  -2  17  11       58.56       48.06     16.33 o 
  -1  17  11       38.99       45.59     16.09 o 
   0  17  11        3.95       19.68     10.05 o 
   1  17  11       43.73       53.55     15.00 o 
   2  17  11        4.01      -12.35     12.35 o 
   3  17  11        1.93      -11.81     11.81 o 
 -11  18  11        1.14        4.73      8.49 o 
 -10  18  11        7.85        4.07     10.15 o 
  -9  18  11       24.10       12.61     11.35 o 
  -8  18  11        9.18       24.36     11.87 o 
  -7  18  11       30.74       24.27     13.34 o 
  -6  18  11      127.50      131.45     16.15 o 
  -5  18  11        9.31       14.09     14.15 o 
  -4  18  11       15.27       14.80     14.99 o 
  -3  18  11       11.92       10.72     13.98 o 
  -2  18  11        8.92       -0.58     14.46 o 
  -1  18  11       32.85       31.41     15.92 o 
   0  18  11       15.13       19.19     21.53 o 
   1  18  11       96.78       78.78     15.00 o 
   2  18  11       12.31       12.47     12.09 o 
 -10  19  11        0.79        0.00      9.41 o 
  -9  19  11       19.56       33.12     10.07 o 
  -8  19  11        2.78      -11.29     11.29 o 
  -7  19  11       44.12       55.85     12.37 o 
  -6  19  11        1.73        2.78     12.93 o 
  -5  19  11        4.55        9.11     13.82 o 
  -4  19  11       48.62       76.46     14.92 o 
  -3  19  11        2.49        5.18     13.16 o 
  -2  19  11       47.31       34.08     14.13 o 
  -1  19  11        0.10        9.13     13.47 o 
   0  19  11       46.94       14.77     16.45 o 
   1  19  11       18.14       17.58     12.71 o 
   2  19  11       15.11       -2.48     11.61 o 
 -10  20  11       20.46       22.04      7.85 o 
  -9  20  11        5.73        3.85      9.91 o 
  -8  20  11       25.73       23.92     11.10 o 
  -7  20  11        8.18       -4.51     11.79 o 
  -6  20  11       32.58        6.83     13.30 o 
  -5  20  11       43.94       21.65     14.21 o 
  -4  20  11      107.52      118.85     15.59 o 
  -3  20  11        5.71        4.96     13.03 o 
  -2  20  11       10.64       11.08     13.96 o 
  -1  20  11       12.37       33.26     14.01 o 
   0  20  11      140.69      122.56     11.35 o 
   1  20  11       54.51       35.67     13.57 o 
  -9  21  11        1.76        7.66      8.74 o 
  -8  21  11        1.64        1.29      9.22 o 
  -7  21  11        6.31      -11.26     11.26 o 
  -6  21  11       36.55       17.62     11.72 o 
  -5  21  11       55.07       34.53     13.27 o 
  -4  21  11       13.88       -7.76     12.95 o 
  -3  21  11       57.95       40.34     13.12 o 
  -2  21  11       10.89       14.10     12.33 o 
  -1  21  11       29.17       25.71     13.66 o 
   0  21  11        3.71        5.04     12.70 o 
  -8  22  11       17.41       21.17      8.44 o 
  -7  22  11       12.52        2.12      9.84 o 
  -6  22  11       20.81       22.44     10.16 o 
  -5  22  11       30.91       19.27     11.61 o 
  -4  22  11       13.91        3.36     12.16 o 
  -3  22  11       13.38       12.68     11.66 o 
  -2  22  11       18.18       -0.95     12.52 o 
  -1  22  11       24.88       24.42     12.38 o 
  -7  23  11        0.42       -8.35      8.35 o 
  -6  23  11        8.74       -0.82      9.16 o 
  -5  23  11        1.37       -8.98      9.52 o 
  -4  23  11        0.73        1.75     10.38 o 
  -3  23  11       18.04       13.47     10.06 o 
  -2  23  11       15.24       13.03     10.80 o 
 -14   0  12       21.58       16.84     12.53 o 
 -13   0  12       12.90       -6.35     14.44 o 
 -12   0  12       11.77        1.88     15.32 o 
 -11   0  12        0.85        9.22     14.64 o 
 -10   0  12        0.01      -15.54     15.54 o 
  -9   0  12       37.68       45.19     17.57 o 
  -8   0  12        9.98        4.75     14.51 o 
  -7   0  12       18.25       31.34     13.04 o 
  -6   0  12        8.41       25.44     12.44 o 
  -5   0  12        0.01        3.29     12.68 o 
  -4   0  12       83.51       73.76     15.39 o 
  -3   0  12        0.00      -16.35     16.35 o 
  -2   0  12      413.18      519.58     25.77 o 
  -1   0  12       42.04       27.33     17.63 o 
   0   0  12        7.35       24.77     12.61 o 
   1   0  12      188.14      202.66     22.59 o 
   2   0  12        0.50       -2.11     16.18 o 
   3   0  12        7.53       10.11     12.43 o 
   4   0  12        6.28       13.66      8.98 o 
   5   0  12        0.75        2.89      6.41 o 
 -14   1  12        8.91       23.84     11.73 o 
 -13   1  12        0.49       -5.76     13.60 o 
 -12   1  12       12.27       -7.60     15.48 o 
 -11   1  12       37.83       34.76     16.80 o 
 -10   1  12       39.55       35.03     17.14 o 
  -9   1  12      118.81      162.89     17.62 o 
  -8   1  12      171.84      154.59     17.21 o 
  -7   1  12        7.63       -7.42     14.02 o 
  -6   1  12       16.56       18.22     13.58 o 
  -5   1  12      272.27      293.70     19.43 o 
  -4   1  12       19.88       37.82     14.82 o 
  -3   1  12       40.98       25.54     18.06 o 
  -2   1  12      120.12      140.53     20.67 o 
  -1   1  12       58.64       73.57     17.85 o 
   0   1  12        1.33       14.71     12.09 o 
   1   1  12       20.88       40.07     19.54 o 
   2   1  12       16.37       -6.23     16.06 o 
   3   1  12        1.52       -2.28     13.15 o 
   4   1  12       27.19        4.25      9.93 o 
   5   1  12       18.69        6.89      7.06 o 
 -14   2  12       12.86       -2.46     12.13 o 
 -13   2  12        5.50       -5.19     14.46 o 
 -12   2  12        4.76       13.24     14.13 o 
 -11   2  12       26.11       18.90     16.52 o 
 -10   2  12       16.69       32.94     16.63 o 
  -9   2  12       69.98       47.93     16.63 o 
  -8   2  12       70.01       42.78     16.00 o 
  -7   2  12       69.10       70.56     15.60 o 
  -6   2  12       16.59      -14.83     14.83 o 
  -5   2  12       51.67       63.03     14.28 o 
  -4   2  12       79.93       77.99     15.67 o 
  -3   2  12      356.28      394.81     22.51 o 
  -2   2  12      389.37      462.44     25.81 o 
  -1   2  12       74.11       38.84     18.44 o 
   0   2  12        7.11       16.27     12.10 o 
   1   2  12      133.60      144.47     20.47 o 
   2   2  12        3.34        5.47     15.82 o 
   3   2  12       21.59       46.31     12.57 o 
   4   2  12       10.72       11.20      9.34 o 
   5   2  12        1.15        5.85      6.68 o 
 -14   3  12       21.36       17.13     11.74 o 
 -13   3  12       20.73       13.11     14.57 o 
 -12   3  12       11.09       11.92     14.80 o 
 -11   3  12        0.71      -14.32     15.75 o 
 -10   3  12      370.76      359.19     22.72 o 
  -9   3  12        2.31      -11.84     15.32 o 
  -8   3  12      213.94      231.15     19.17 o 
  -7   3  12      185.87      188.71     18.05 o 
  -6   3  12        3.19       17.78     12.68 o 
  -5   3  12       43.44       75.05     14.76 o 
  -4   3  12       15.62       21.29     14.84 o 
  -3   3  12      148.98      156.08     18.89 o 
  -2   3  12      133.23      157.86     19.16 o 
  -1   3  12        4.59      -17.09     17.09 o 
   0   3  12        7.31       18.81     20.57 o 
   1   3  12       57.69       73.11     19.59 o 
   2   3  12        6.39      -17.04     17.04 o 
   3   3  12       17.43       18.23     12.91 o 
   4   3  12       13.12       16.09      9.47 o 
   5   3  12       11.83        4.99      7.41 o 
 -14   4  12        6.14       -6.76     12.13 o 
 -13   4  12       61.09       68.21     13.84 o 
 -12   4  12        3.92       16.80     13.55 o 
 -11   4  12       58.71       49.17     17.73 o 
 -10   4  12       50.40       81.75     17.30 o 
  -9   4  12      198.39      202.89     19.74 o 
  -8   4  12       93.14       83.54     17.83 o 
  -7   4  12      104.93      112.38     16.03 o 
  -6   4  12        8.87        6.70     12.92 o 
  -5   4  12      251.10      299.21     19.55 o 
  -4   4  12      103.92      142.44     16.77 o 
  -3   4  12       57.61       59.85     15.89 o 
  -2   4  12       54.13       32.26     17.19 o 
  -1   4  12       90.21       92.24     18.38 o 
   0   4  12       28.80       21.77     12.28 o 
   1   4  12       53.40       60.04     17.84 o 
   2   4  12        9.59        7.38     16.55 o 
   3   4  12        6.54       -6.79     12.63 o 
   4   4  12        3.08       -9.15     10.12 o 
   5   4  12        0.07        9.48      6.88 o 
 -14   5  12        2.15      -11.58     11.58 o 
 -13   5  12       62.68       65.99     14.24 o 
 -12   5  12        0.17       15.93     13.75 o 
 -11   5  12        9.38      -14.15     17.16 o 
 -10   5  12      194.84      228.87     20.23 o 
  -9   5  12      100.22       98.34     17.44 o 
  -8   5  12        9.59       17.53     15.03 o 
  -7   5  12      128.98      153.23     17.86 o 
  -6   5  12       11.72       25.62     13.89 o 
  -5   5  12       41.44       63.23     14.06 o 
  -4   5  12      264.91      351.93     20.82 o 
  -3   5  12       26.22       51.53     15.12 o 
  -2   5  12       52.48       64.92     16.85 o 
  -1   5  12      125.00      162.41     19.73 o 
   0   5  12      106.66      124.75     13.39 o 
   1   5  12        3.55       26.77     14.71 o 
   2   5  12       12.57       25.77     14.63 o 
   3   5  12        4.29        9.55     12.80 o 
   4   5  12        8.64       -1.31     10.06 o 
   5   5  12        2.77        4.77      7.23 o 
 -14   6  12        0.15       11.94     10.57 o 
 -13   6  12       29.20       16.29     12.66 o 
 -12   6  12       26.09       23.58     14.11 o 
 -11   6  12       33.63       29.26     16.12 o 
 -10   6  12       66.96       52.02     17.11 o 
  -9   6  12       18.50       16.98     16.50 o 
  -8   6  12       37.63       22.57     15.29 o 
  -7   6  12      176.31      194.04     18.79 o 
  -6   6  12       30.67       61.73     15.41 o 
  -5   6  12       29.28       50.42     14.48 o 
  -4   6  12       79.66       63.85     16.46 o 
  -3   6  12      333.94      312.74     22.30 o 
  -2   6  12        8.39        4.43     15.06 o 
  -1   6  12      219.37      206.24     20.41 o 
   0   6  12       19.94       24.96     11.81 o 
   1   6  12        8.68       28.51     15.21 o 
   2   6  12        9.31       12.32     14.23 o 
   3   6  12       15.49        2.76     12.99 o 
   4   6  12        0.75       -6.48      9.73 o 
 -14   7  12       21.38        8.00     10.04 o 
 -13   7  12        3.00       13.23     11.46 o 
 -12   7  12       12.64       10.05     12.92 o 
 -11   7  12       27.34       13.19     15.38 o 
 -10   7  12       80.75      118.36     16.07 o 
  -9   7  12      117.22       80.21     17.42 o 
  -8   7  12       94.09       93.39     17.03 o 
  -7   7  12      100.91      120.70     16.67 o 
  -6   7  12      272.86      295.34     20.26 o 
  -5   7  12       29.15       19.84     14.57 o 
  -4   7  12       89.23      116.14     17.35 o 
  -3   7  12        2.68       31.55     15.20 o 
  -2   7  12      157.58      170.33     19.27 o 
  -1   7  12      116.06      136.67     18.86 o 
   0   7  12      304.06      296.24     15.70 o 
   1   7  12       46.29       69.78     16.19 o 
   2   7  12        1.55        3.16     13.92 o 
   3   7  12       22.41       34.15     11.90 o 
   4   7  12        2.11       19.64      8.79 o 
 -14   8  12        8.24        4.71      9.77 o 
 -13   8  12        7.27       10.20     11.70 o 
 -12   8  12       15.77       30.66     13.05 o 
 -11   8  12        5.34       18.02     14.18 o 
 -10   8  12       13.32       45.84     15.14 o 
  -9   8  12       23.25       27.24     14.47 o 
  -8   8  12        4.85       -9.93     15.77 o 
  -7   8  12       38.34       33.90     15.65 o 
  -6   8  12       15.74       21.41     15.04 o 
  -5   8  12      259.88      247.16     19.26 o 
  -4   8  12       14.30       17.37     15.04 o 
  -3   8  12      168.82      198.59     17.88 o 
  -2   8  12      145.12      160.74     18.57 o 
  -1   8  12       49.09       37.19     17.24 o 
   0   8  12        2.06        1.01     11.51 o 
   1   8  12        4.99        6.06     14.62 o 
   2   8  12       18.06       19.89     14.80 o 
   3   8  12       20.93       21.77     11.60 o 
   4   8  12        3.81        7.57      9.22 o 
 -14   9  12        3.40        4.07      9.53 o 
 -13   9  12       13.51       -0.47     11.65 o 
 -12   9  12       12.45       25.87     12.76 o 
 -11   9  12        0.07        6.68     13.16 o 
 -10   9  12       13.06       10.70     14.74 o 
  -9   9  12        1.37       20.22     13.52 o 
  -8   9  12       15.32       13.09     15.59 o 
  -7   9  12      108.02      118.84     17.81 o 
  -6   9  12       87.23      103.34     17.27 o 
  -5   9  12      104.67      139.19     16.70 o 
  -4   9  12      180.03      196.44     18.72 o 
  -3   9  12      122.04      137.49     18.07 o 
  -2   9  12       38.85       56.55     17.44 o 
  -1   9  12       36.24       45.44     13.95 o 
   0   9  12       17.10       12.80     11.70 o 
   1   9  12        3.76       10.52     15.05 o 
   2   9  12       32.96       23.05     13.84 o 
   3   9  12       11.63        1.58     11.61 o 
   4   9  12       27.98       20.21      9.61 o 
 -13  10  12       30.82       12.69     11.40 o 
 -12  10  12        7.10       18.43     12.22 o 
 -11  10  12       10.83       20.79     12.93 o 
 -10  10  12       83.81       59.78     16.52 o 
  -9  10  12        2.23      -14.93     14.93 o 
  -8  10  12       57.44       43.23     16.18 o 
  -7  10  12        7.76       27.88     15.02 o 
  -6  10  12       67.73       67.98     16.95 o 
  -5  10  12      260.54      268.33     20.21 o 
  -4  10  12      182.43      201.65     20.23 o 
  -3  10  12      239.39      294.83     22.40 o 
  -2  10  12      127.77      127.74     19.54 o 
  -1  10  12      119.10       78.00     18.63 o 
   0  10  12       90.60       92.23     17.02 o 
   1  10  12       21.92        5.19     15.73 o 
   2  10  12        1.58       10.63     12.63 o 
   3  10  12        7.52       10.59     11.08 o 
   4  10  12        2.78       -8.05      9.07 o 
 -13  11  12       10.21        1.32     10.30 o 
 -12  11  12        4.69        2.62     12.00 o 
 -11  11  12        0.68        7.48     13.68 o 
 -10  11  12       36.75       18.91     15.27 o 
  -9  11  12       23.51       16.30     15.28 o 
  -8  11  12        8.05      -15.75     15.75 o 
  -7  11  12       39.58       35.54     15.01 o 
  -6  11  12       95.18       86.69     18.12 o 
  -5  11  12       40.24       29.08     17.00 o 
  -4  11  12      356.52      444.50     22.47 o 
  -3  11  12       34.26       34.20     16.23 o 
  -2  11  12       24.65       16.80     16.33 o 
  -1  11  12       52.94       69.62     17.50 o 
   0  11  12      128.81      114.67     15.35 o 
   1  11  12       68.76       39.05     15.05 o 
   2  11  12        5.70       -5.73     12.57 o 
   3  11  12       13.83       -1.95     10.93 o 
 -13  12  12       13.57       13.80      9.90 o 
 -12  12  12       22.10       -2.49     11.77 o 
 -11  12  12       29.15        7.78     14.15 o 
 -10  12  12        4.41        8.92     13.34 o 
  -9  12  12        7.91       10.49     14.52 o 
  -8  12  12       18.95       29.95     15.09 o 
  -7  12  12       16.75       18.12     14.60 o 
  -6  12  12       94.33       97.83     17.64 o 
  -5  12  12       63.90       74.24     16.32 o 
  -4  12  12       11.69       29.53     15.53 o 
  -3  12  12       53.04       70.58     16.36 o 
  -2  12  12       40.86       14.23     17.35 o 
  -1  12  12       27.31       14.92     16.86 o 
   0  12  12       26.84       11.86     11.31 o 
   1  12  12        9.78      -11.01     14.67 o 
   2  12  12       11.06        9.45     13.02 o 
   3  12  12        1.35       -4.73     10.83 o 
 -12  13  12        0.96       -6.05     11.08 o 
 -11  13  12       79.02       94.63     13.94 o 
 -10  13  12        4.36       22.42     12.18 o 
  -9  13  12       15.45       -2.39     14.00 o 
  -8  13  12       83.74       98.25     15.46 o 
  -7  13  12       48.27       24.94     15.92 o 
  -6  13  12        1.57       12.45     14.45 o 
  -5  13  12       68.02       77.58     16.39 o 
  -4  13  12       57.52       61.68     16.59 o 
  -3  13  12       12.74       33.04     14.42 o 
  -2  13  12        3.73       15.99     14.88 o 
  -1  13  12       27.72        5.79     16.21 o 
   0  13  12       12.08       -1.57     10.38 o 
   1  13  12        8.12       18.46     13.05 o 
   2  13  12        1.80        2.70     12.05 o 
   3  13  12        5.92       13.73      9.62 o 
 -12  14  12        3.57        0.44      9.81 o 
 -11  14  12        4.40       -4.99     12.09 o 
 -10  14  12        7.47       -2.77     13.43 o 
  -9  14  12       22.87        0.00     13.68 o 
  -8  14  12        6.68      -14.37     14.37 o 
  -7  14  12       58.51       53.59     15.19 o 
  -6  14  12        2.75        4.94     14.90 o 
  -5  14  12       28.89       34.30     14.28 o 
  -4  14  12      168.41      193.25     18.76 o 
  -3  14  12        5.80       -6.29     14.37 o 
  -2  14  12       71.53       63.36     15.94 o 
  -1  14  12       64.89       70.43     16.86 o 
   0  14  12        4.16       -4.21      9.88 o 
   1  14  12        0.52        4.01     12.55 o 
   2  14  12        2.32       12.36     10.36 o 
 -12  15  12        6.24       10.46      8.96 o 
 -11  15  12       37.12       47.28     11.24 o 
 -10  15  12       19.90       23.78      7.46 o 
  -9  15  12        1.65        2.23     12.62 o 
  -8  15  12       37.98       37.70     14.22 o 
  -7  15  12       18.02        2.99     14.73 o 
  -6  15  12        2.67       34.27     13.46 o 
  -5  15  12       12.06       33.30     13.38 o 
  -4  15  12        6.04        8.67     15.38 o 
  -3  15  12       65.50       71.06     16.14 o 
  -2  15  12        2.19        3.72     15.56 o 
  -1  15  12       27.08       -1.81     15.28 o 
   0  15  12       32.88       27.81     10.23 o 
   1  15  12        4.43        3.88     12.26 o 
   2  15  12        8.44       10.89     11.08 o 
 -11  16  12       23.45       13.05     10.49 o 
 -10  16  12        4.87        6.37     11.02 o 
  -9  16  12       17.75        2.66     12.70 o 
  -8  16  12        6.51       15.84     12.75 o 
  -7  16  12       11.98       15.30      3.97 o 
  -6  16  12       64.74       38.88     15.11 o 
  -5  16  12       22.99       47.21     15.78 o 
  -4  16  12      119.45       98.06     17.30 o 
  -3  16  12       16.89       29.30     14.61 o 
  -2  16  12       86.06       92.79     16.16 o 
  -1  16  12       25.05       33.26     13.85 o 
   0  16  12        5.26        4.19      9.35 o 
   1  16  12       11.08        4.77     12.05 o 
   2  16  12       15.66        4.73     10.80 o 
 -11  17  12       19.64       23.55      9.43 o 
 -10  17  12        8.72       10.04     10.43 o 
  -9  17  12        0.49       -3.02     11.21 o 
  -8  17  12        2.02       23.71     12.43 o 
  -7  17  12        1.66        5.63     13.17 o 
  -6  17  12       67.99       70.57     13.74 o 
  -5  17  12       30.44       32.89     15.17 o 
  -4  17  12        1.72      -14.98     14.98 o 
  -3  17  12       12.26       -2.35     15.25 o 
  -2  17  12       23.25       26.94     14.62 o 
  -1  17  12       49.69       56.60     14.77 o 
   0  17  12        3.26        3.94      9.01 o 
   1  17  12        2.98        3.02     11.13 o 
 -10  18  12       14.14        5.45     10.21 o 
  -9  18  12       10.84       18.26     10.83 o 
  -8  18  12       12.52        5.04     11.48 o 
  -7  18  12        1.43       -1.08     11.47 o 
  -6  18  12        5.91       -3.33     13.75 o 
  -5  18  12       29.51       11.26     14.46 o 
  -4  18  12       40.92       22.79     13.56 o 
  -3  18  12       20.34       32.45     13.75 o 
  -2  18  12       65.34       69.13     14.66 o 
  -1  18  12       22.76        9.84     13.70 o 
   0  18  12        8.01       16.27     12.98 o 
   1  18  12        2.05        2.88     10.88 o 
 -10  19  12        1.10       -8.38      8.38 o 
  -9  19  12       19.57       14.61      9.62 o 
  -8  19  12       17.05       -8.00     11.10 o 
  -7  19  12       46.84       39.54     11.58 o 
  -6  19  12        8.34        5.22     12.31 o 
  -5  19  12        8.16       17.11     12.10 o 
  -4  19  12       84.52       81.29     15.23 o 
  -3  19  12       60.11       42.26     14.16 o 
  -2  19  12        7.12       -1.60     13.28 o 
  -1  19  12      126.33       99.27     14.62 o 
   0  19  12       67.15       42.28      9.02 o 
  -9  20  12        6.15       10.17      8.24 o 
  -8  20  12       20.91       21.56      9.34 o 
  -7  20  12        3.10        5.57      9.90 o 
  -6  20  12       15.22        7.28     11.01 o 
  -5  20  12       13.98       21.09     12.92 o 
  -4  20  12       28.86       42.82     12.94 o 
  -3  20  12       26.34        9.70     13.39 o 
  -2  20  12       43.17       18.58     13.05 o 
  -1  20  12        3.12       15.54     11.73 o 
  -8  21  12        1.13        5.47      9.05 o 
  -7  21  12       15.34        7.64      9.69 o 
  -6  21  12       27.34       22.39     10.30 o 
  -5  21  12       68.61       59.97     12.13 o 
  -4  21  12        1.66        8.06     11.19 o 
  -3  21  12        4.67       -1.92     11.07 o 
  -2  21  12        5.10       -6.57     11.35 o 
  -6  22  12        2.91       -8.16      9.77 o 
  -5  22  12        2.77      -10.17     10.17 o 
  -4  22  12        7.29       -3.92     10.41 o 
 -14   0  13        1.59       -1.74     10.29 o 
 -13   0  13        6.80       -3.13     12.56 o 
 -12   0  13        2.20        4.17     14.36 o 
 -11   0  13        6.21       25.81     15.48 o 
 -10   0  13      103.55      143.49     18.19 o 
  -9   0  13       58.31       56.48     16.64 o 
  -8   0  13        0.00        4.71     16.18 o 
  -7   0  13       49.57       12.69     15.65 o 
  -6   0  13      149.70      130.93     19.08 o 
  -5   0  13       91.85      109.32     17.38 o 
  -4   0  13       28.41       36.78     17.16 o 
  -3   0  13        1.63       14.44     19.34 o 
  -2   0  13       45.10       46.28     19.55 o 
  -1   0  13       32.01       46.73     19.89 o 
   0   0  13       88.31      135.30     13.14 o 
   1   0  13        1.12       -4.98     14.41 o 
   2   0  13       27.01       11.28     12.13 o 
   3   0  13        1.04       -7.85      7.85 o 
   4   0  13        4.28        5.67      5.61 o 
 -14   1  13        5.68        8.36     10.79 o 
 -13   1  13        1.85       -9.93     11.84 o 
 -12   1  13        1.89       -7.72     14.00 o 
 -11   1  13        1.90      -15.73     15.73 o 
 -10   1  13        2.14       -7.36     16.14 o 
  -9   1  13       42.96       48.05     18.25 o 
  -8   1  13       73.05       64.50     17.49 o 
  -7   1  13       95.34      116.93     16.71 o 
  -6   1  13       32.49       43.00     15.31 o 
  -5   1  13       33.88       74.16     18.33 o 
  -4   1  13        8.49        4.85     16.68 o 
  -3   1  13      233.54      253.09     23.91 o 
  -2   1  13       30.01       42.70     18.92 o 
  -1   1  13      136.85      142.25     19.92 o 
   0   1  13       58.89       45.38     13.01 o 
   1   1  13       16.55       12.51     15.14 o 
   2   1  13        2.25      -10.50     11.57 o 
   3   1  13       10.65        0.36      8.26 o 
 -14   2  13        6.10       15.38      9.67 o 
 -13   2  13       11.31       -8.36     12.77 o 
 -12   2  13       14.59       43.83     13.55 o 
 -11   2  13        3.44        4.47     15.34 o 
 -10   2  13       55.11       72.69     16.08 o 
  -9   2  13       61.74       59.24     17.18 o 
  -8   2  13       57.96       83.42     18.16 o 
  -7   2  13       14.24       31.05     15.19 o 
  -6   2  13       64.40       82.85     16.47 o 
  -5   2  13        9.45       20.60     14.93 o 
  -4   2  13       65.33       40.07     17.73 o 
  -3   2  13      254.64      260.40     26.20 o 
  -2   2  13      136.25      140.43     19.99 o 
  -1   2  13      105.43      133.25     20.23 o 
   0   2  13        0.46        8.72     11.75 o 
   1   2  13        5.61        0.60     14.82 o 
   2   2  13        5.35      -11.08     11.08 o 
   3   2  13        2.17       -8.80      8.80 o 
 -14   3  13        0.65        1.77     10.77 o 
 -13   3  13       23.08       26.99     11.86 o 
 -12   3  13        0.14       28.23     12.67 o 
 -11   3  13        8.76        7.02     15.10 o 
 -10   3  13       20.12       -0.69     16.89 o 
  -9   3  13       20.22       -6.72     17.24 o 
  -8   3  13       15.44       -8.66     16.65 o 
  -7   3  13       29.24       51.31     15.90 o 
  -6   3  13       28.39       23.05      6.81 o 
  -5   3  13       17.82       -0.69     16.25 o 
  -4   3  13        0.55       10.78     16.74 o 
  -3   3  13       68.97       78.85     18.20 o 
  -2   3  13       60.84       58.34     19.12 o 
  -1   3  13      121.58      154.03     20.13 o 
   0   3  13        0.90        1.92     11.23 o 
   1   3  13       16.59       15.52     14.32 o 
   2   3  13       10.96        9.11     11.27 o 
   3   3  13        0.46       -8.80      8.80 o 
 -14   4  13        6.15        5.63     10.11 o 
 -13   4  13       12.25       10.27     12.66 o 
 -12   4  13       19.67       18.67     13.85 o 
 -11   4  13        4.65      -14.45     14.45 o 
 -10   4  13       44.57       60.56     15.60 o 
  -9   4  13       13.29       12.62     17.18 o 
  -8   4  13       95.28       86.13     18.61 o 
  -7   4  13       33.01       25.56      7.55 o 
  -6   4  13       87.77       76.00     17.77 o 
  -5   4  13        2.10        0.69     15.32 o 
  -4   4  13       80.87      103.69     17.75 o 
  -3   4  13       37.44       63.10     17.67 o 
  -2   4  13       34.28       82.66     17.57 o 
  -1   4  13        4.48       -1.44     16.16 o 
   0   4  13       39.51       21.60     25.46 o 
   1   4  13        9.12       -6.75     14.81 o 
   2   4  13       22.85        5.53     11.82 o 
   3   4  13        0.82       -0.77      8.06 o 
 -14   5  13       10.68       13.96     10.05 o 
 -13   5  13       49.79       39.81     12.60 o 
 -12   5  13        3.82       -9.19     13.42 o 
 -11   5  13       14.88       17.48     14.01 o 
 -10   5  13       53.11       73.04     14.50 o 
  -9   5  13       64.50       64.88     16.62 o 
  -8   5  13       65.23       42.93     16.83 o 
  -7   5  13       20.22        9.85     16.56 o 
  -6   5  13       21.16       12.48     15.33 o 
  -5   5  13       14.91       14.56     15.07 o 
  -4   5  13        0.10        1.44     14.79 o 
  -3   5  13       60.46       77.98     16.80 o 
  -2   5  13       78.81       76.25     17.99 o 
  -1   5  13       25.89       29.67     16.12 o 
   0   5  13       16.66       24.04     11.36 o 
   1   5  13        2.60       17.55     13.12 o 
   2   5  13       11.32      -10.48     12.03 o 
   3   5  13       11.32       10.80      8.70 o 
 -14   6  13       41.85       30.16      9.75 o 
 -13   6  13       27.12       37.97     11.46 o 
 -12   6  13       24.10       29.87     14.25 o 
 -11   6  13       22.40       -4.95     14.40 o 
 -10   6  13       51.91       34.22     16.02 o 
  -9   6  13      116.33      153.31     18.55 o 
  -8   6  13       17.98       17.79     15.70 o 
  -7   6  13        2.79       26.90     16.11 o 
  -6   6  13      103.20       80.65     18.30 o 
  -5   6  13       55.82       53.46     16.23 o 
  -4   6  13       28.92       18.14     16.28 o 
  -3   6  13       32.21       33.62     17.87 o 
  -2   6  13      126.77      106.87     19.52 o 
  -1   6  13        3.14        4.19     16.99 o 
   0   6  13       37.27       36.97     13.95 o 
   1   6  13       11.61        2.36     12.64 o 
   2   6  13       47.50       48.80     10.49 o 
   3   6  13        2.84       15.72      8.07 o 
 -13   7  13        6.39       -1.90     11.16 o 
 -12   7  13        3.99       12.66     12.55 o 
 -11   7  13       82.62      114.74     15.83 o 
 -10   7  13       31.20       28.03     15.32 o 
  -9   7  13      123.97      152.72     18.09 o 
  -8   7  13        8.63       24.32     15.19 o 
  -7   7  13       35.97       40.03     16.59 o 
  -6   7  13       98.70      110.25     18.79 o 
  -5   7  13       15.03       -1.32     16.50 o 
  -4   7  13       12.22        3.32     16.52 o 
  -3   7  13       55.01       55.96     17.68 o 
  -2   7  13       23.11       11.04     16.76 o 
  -1   7  13       41.01       42.44     17.35 o 
   0   7  13       24.38        8.03     10.76 o 
   1   7  13       12.83       -4.64     13.44 o 
   2   7  13        6.34       15.51     10.72 o 
   3   7  13       23.63       21.84      6.72 o 
 -13   8  13        9.26       17.16     10.79 o 
 -12   8  13       53.96       48.13     13.89 o 
 -11   8  13        2.08        8.83     13.28 o 
 -10   8  13        4.97       -7.50     14.94 o 
  -9   8  13        7.71        1.92     16.53 o 
  -8   8  13       60.12       75.07     17.19 o 
  -7   8  13      205.31      229.72     19.84 o 
  -6   8  13       11.44       28.83     16.55 o 
  -5   8  13        5.55        5.92     15.49 o 
  -4   8  13       46.83       42.11     15.89 o 
  -3   8  13       17.23       25.07     16.64 o 
  -2   8  13        0.14      -16.46     16.46 o 
  -1   8  13        3.39       33.63     14.22 o 
   0   8  13       10.23       -6.70     10.69 o 
   1   8  13        3.73        6.27     11.72 o 
   2   8  13        0.47        7.57     10.38 o 
   3   8  13        9.98       -3.38      7.98 o 
 -13   9  13        0.85      -10.47     10.47 o 
 -12   9  13        5.76       11.36     12.07 o 
 -11   9  13        2.97       -1.72     13.31 o 
 -10   9  13       18.01       13.53     14.47 o 
  -9   9  13       37.73       24.20     16.18 o 
  -8   9  13        7.50       35.01     15.55 o 
  -7   9  13       43.08       29.31     18.18 o 
  -6   9  13      156.47      151.85     20.85 o 
  -5   9  13       22.85        1.35     15.72 o 
  -4   9  13       11.48       45.22     15.84 o 
  -3   9  13       95.86      115.54     17.23 o 
  -2   9  13       17.67       24.88     17.18 o 
  -1   9  13       22.03        5.24     14.85 o 
   0   9  13        6.84       -9.84     10.25 o 
   1   9  13        0.51      -12.91     12.91 o 
   2   9  13        1.39      -10.46     10.46 o 
   3   9  13        2.32        1.85      7.71 o 
 -13  10  13        0.13       -6.37      9.77 o 
 -12  10  13        4.20        0.47     11.40 o 
 -11  10  13        7.32       -3.89     12.66 o 
 -10  10  13       36.94       56.87     14.48 o 
  -9  10  13        5.04       -1.86     14.15 o 
  -8  10  13       64.96       46.77     16.68 o 
  -7  10  13      124.96      133.92     18.53 o 
  -6  10  13       98.25      111.34     18.50 o 
  -5  10  13      110.86      100.93     18.21 o 
  -4  10  13       21.16        9.22     16.04 o 
  -3  10  13       81.86       83.06     16.09 o 
  -2  10  13       85.69       78.02     16.93 o 
  -1  10  13       49.21       46.93     15.78 o 
   0  10  13        2.22       -9.44      9.44 o 
   1  10  13        9.98       11.26     11.42 o 
   2  10  13        3.69        0.88      9.31 o 
 -12  11  13       20.92       25.09     11.05 o 
 -11  11  13       10.31        3.71     12.97 o 
 -10  11  13        5.81       19.75     12.51 o 
  -9  11  13       16.36        9.79     14.28 o 
  -8  11  13       43.09       13.27     16.08 o 
  -7  11  13       42.52       63.31     15.67 o 
  -6  11  13      174.07      169.09     19.43 o 
  -5  11  13       80.94       81.91     17.06 o 
  -4  11  13       36.62       39.87     11.71 o 
  -3  11  13       46.65       47.75     14.86 o 
  -2  11  13        9.35       34.38     14.55 o 
  -1  11  13        7.71      -11.94     13.86 o 
   0  11  13       17.53       29.77      8.74 o 
   1  11  13        6.69      -11.86     11.86 o 
   2  11  13        7.32       -3.95      9.76 o 
 -12  12  13       10.31       -0.46     11.02 o 
 -11  12  13        0.96       12.74     11.99 o 
 -10  12  13        2.59       10.03     12.09 o 
  -9  12  13        4.34       10.68     14.02 o 
  -8  12  13       22.52       17.86     15.44 o 
  -7  12  13        7.85        4.42     15.68 o 
  -6  12  13        8.45       35.01     15.49 o 
  -5  12  13        6.78       20.50     14.85 o 
  -4  12  13       14.62       12.21     14.96 o 
  -3  12  13       25.67       21.85     14.32 o 
  -2  12  13       10.03       13.89     13.89 o 
  -1  12  13        7.60       23.12     13.81 o 
   0  12  13        9.79        6.40     15.81 o 
   1  12  13       11.25       16.54     10.42 o 
   2  12  13        3.19        1.69      8.81 o 
 -12  13  13        0.74        2.53     10.01 o 
 -11  13  13       25.32       13.99     11.45 o 
 -10  13  13       12.19       14.99     12.10 o 
  -9  13  13       21.82       19.22      5.78 o 
  -8  13  13       15.08       30.53     14.22 o 
  -7  13  13       43.50       28.93     15.30 o 
  -6  13  13       51.26       53.68     15.85 o 
  -5  13  13       15.19       28.94     15.06 o 
  -4  13  13       32.11       28.52      8.36 o 
  -3  13  13        1.83      -10.68     14.88 o 
  -2  13  13       20.01        0.00     15.00 o 
  -1  13  13       13.19      -14.13     14.56 o 
   0  13  13        3.89       -2.93      8.61 o 
   1  13  13        1.58       14.92      9.28 o 
 -11  14  13        7.07      -11.09     11.09 o 
 -10  14  13       17.72       -2.03     12.61 o 
  -9  14  13       16.33       14.78     12.08 o 
  -8  14  13       17.06        3.47     13.79 o 
  -7  14  13       33.20       53.09     14.22 o 
  -6  14  13        3.12        8.53     13.81 o 
  -5  14  13       29.96       16.56     15.18 o 
  -4  14  13       18.44        6.16     14.64 o 
  -3  14  13       28.58       40.81     13.26 o 
  -2  14  13       26.97       32.70     13.06 o 
  -1  14  13        4.42       -1.69     12.73 o 
   0  14  13        2.28        0.83      7.92 o 
   1  14  13        1.06        1.86      9.22 o 
 -11  15  13        7.97       19.05     10.03 o 
 -10  15  13        1.29      -10.58     10.58 o 
  -9  15  13        5.26        7.28     11.79 o 
  -8  15  13       20.72       15.48     12.53 o 
  -7  15  13       15.78        0.59     13.04 o 
  -6  15  13       30.79       24.72     14.96 o 
  -5  15  13       42.65       42.99     13.13 o 
  -4  15  13       14.84       14.28     13.17 o 
  -3  15  13        3.29       25.30     12.41 o 
  -2  15  13       26.63       25.75     13.28 o 
  -1  15  13        1.04        3.79     12.16 o 
   0  15  13        5.26        6.74      7.56 o 
 -10  16  13        3.46        7.10      9.42 o 
  -9  16  13       13.36        2.91     11.32 o 
  -8  16  13       12.46       -1.55     11.82 o 
  -7  16  13       22.39       24.64     12.43 o 
  -6  16  13        8.79       -1.14     13.20 o 
  -5  16  13       21.16        2.85     13.94 o 
  -4  16  13        3.94       19.42     12.32 o 
  -3  16  13       10.57       10.17     13.15 o 
  -2  16  13        3.07      -10.92     12.09 o 
  -1  16  13       23.29        1.56     11.89 o 
   0  16  13       11.13       11.42      7.00 o 
 -10  17  13        7.68        3.27      9.08 o 
  -9  17  13        1.71       -2.30      9.63 o 
  -8  17  13       40.12       31.48     11.08 o 
  -7  17  13       29.33       34.16     12.08 o 
  -6  17  13       39.67       21.95     12.82 o 
  -5  17  13       40.20       38.62     12.69 o 
  -4  17  13       11.77       13.06     12.75 o 
  -3  17  13        5.48       -1.61     11.87 o 
  -2  17  13        1.87        2.06     11.73 o 
  -1  17  13       15.69       11.76     11.89 o 
  -9  18  13        1.13       -4.63      9.53 o 
  -8  18  13        7.17        8.69     10.65 o 
  -7  18  13        4.35       11.13     10.39 o 
  -6  18  13       14.12       17.11     12.30 o 
  -5  18  13        0.10       10.25     11.19 o 
  -4  18  13        3.59        2.55     12.14 o 
  -3  18  13        1.75       12.20     11.47 o 
  -2  18  13        4.86      -11.82     11.82 o 
  -1  18  13        0.58       -6.48     10.51 o 
  -8  19  13        2.74        1.68      9.34 o 
  -7  19  13       13.74       -4.06     10.55 o 
  -6  19  13       17.62       17.35     10.73 o 
  -5  19  13       38.97       38.89     11.95 o 
  -4  19  13       27.29       32.83     11.67 o 
  -3  19  13        0.06       10.98      9.97 o 
  -6  20  13        2.83        1.29     10.03 o 
  -5  20  13       42.71       32.06     10.58 o 
  -4  20  13       16.07       -4.03     11.13 o 
 -13   0  14       15.35        8.87     10.17 o 
 -12   0  14        0.17        7.76     11.86 o 
 -11   0  14        0.00      -14.14     14.14 o 
 -10   0  14        4.60        7.64     14.37 o 
  -9   0  14        0.18      -16.33     16.33 o 
  -8   0  14        0.75        2.11     15.85 o 
  -7   0  14        5.63       14.99     15.43 o 
  -6   0  14        1.39        8.00     16.24 o 
  -5   0  14       56.82       44.12     18.89 o 
  -4   0  14       18.19        4.46     17.03 o 
  -3   0  14      191.67      188.50     19.89 o 
  -2   0  14        0.86        7.60     16.06 o 
  -1   0  14        3.11       22.26     13.70 o 
   0   0  14        4.04       -5.44      8.39 o 
   1   0  14      105.56       96.36     11.18 o 
   2   0  14        7.48        6.36      6.87 o 
 -13   1  14       19.17       19.43      6.21 o 
 -12   1  14        6.51       14.57     12.31 o 
 -11   1  14        8.08       -1.78     13.81 o 
 -10   1  14        3.34       17.83     14.43 o 
  -9   1  14        3.67       13.45     15.11 o 
  -8   1  14        2.22       15.98     16.47 o 
  -7   1  14        6.81        2.86     16.45 o 
  -6   1  14       16.12       20.82     17.73 o 
  -5   1  14       34.47       31.31     17.48 o 
  -4   1  14       16.05       42.46     16.78 o 
  -3   1  14       17.82      -13.71     18.07 o 
  -2   1  14        2.04        5.49     16.01 o 
  -1   1  14        4.97        7.45     14.44 o 
   0   1  14        0.75       -2.62      8.93 o 
   1   1  14        6.19       -9.88      9.88 o 
   2   1  14       63.44       57.97      7.82 o 
 -13   2  14       12.10        9.89     10.52 o 
 -12   2  14        3.77       30.77     11.21 o 
 -11   2  14       25.74       18.14     14.00 o 
 -10   2  14       28.26       24.06     15.18 o 
  -9   2  14       64.48       59.42     16.13 o 
  -8   2  14       61.11       66.81     16.70 o 
  -7   2  14       21.03       11.95     17.02 o 
  -6   2  14        7.04        2.13     16.32 o 
  -5   2  14        3.85      -16.31     16.31 o 
  -4   2  14       14.03       15.95     15.62 o 
  -3   2  14       23.44       51.53     16.77 o 
  -2   2  14        8.19       10.27     15.70 o 
  -1   2  14        0.24      -14.52     14.52 o 
   0   2  14        1.69        5.46      8.45 o 
   1   2  14       21.54        7.57      9.79 o 
   2   2  14        3.48        3.85      7.36 o 
 -13   3  14       26.80       28.17      8.53 o 
 -12   3  14       22.99        8.81     13.11 o 
 -11   3  14        2.41        3.49     12.73 o 
 -10   3  14        3.16        3.14     14.72 o 
  -9   3  14       28.31       43.72     15.99 o 
  -8   3  14        1.76       -6.86     16.40 o 
  -7   3  14       26.70       33.39     15.71 o 
  -6   3  14       10.96       31.05     16.57 o 
  -5   3  14       57.00       87.69     16.55 o 
  -4   3  14       27.14       22.23     17.96 o 
  -3   3  14       23.04        1.38     16.64 o 
  -2   3  14        0.84       21.66     15.32 o 
  -1   3  14       19.76       25.94     13.97 o 
   0   3  14        6.75       17.83     20.31 o 
   1   3  14        4.22       11.44      9.70 o 
   2   3  14       21.65        8.44      7.90 o 
 -13   4  14       21.97       -0.45     10.46 o 
 -12   4  14        5.34        6.26     11.76 o 
 -11   4  14       24.31       15.55     13.71 o 
 -10   4  14        4.98       -7.51     14.82 o 
  -9   4  14        7.06       13.76     14.63 o 
  -8   4  14       19.15       20.31     16.60 o 
  -7   4  14        2.92       20.68     16.25 o 
  -6   4  14       16.55       38.41     15.29 o 
  -5   4  14       21.90        7.05     15.67 o 
  -4   4  14        5.24       20.48     17.10 o 
  -3   4  14       18.36       -2.07     17.27 o 
  -2   4  14        6.74       -9.40     16.05 o 
  -1   4  14        6.46       -5.46     14.04 o 
   0   4  14        0.72       -8.92      8.92 o 
   1   4  14       56.66       25.91     11.06 o 
   2   4  14       23.28       17.37      7.44 o 
 -13   5  14       17.49       10.48     11.17 o 
 -12   5  14       16.29       16.24     12.38 o 
 -11   5  14        6.45        7.96     13.29 o 
 -10   5  14        6.72       27.69     13.13 o 
  -9   5  14       56.37       57.65     16.18 o 
  -8   5  14       29.68       24.07     16.94 o 
  -7   5  14        8.64       19.78     15.68 o 
  -6   5  14       53.27       64.92     17.56 o 
  -5   5  14       25.33       41.05     16.31 o 
  -4   5  14       36.21       44.60     15.02 o 
  -3   5  14       23.80       37.79     15.60 o 
  -2   5  14        7.73       -4.62     14.78 o 
  -1   5  14        4.53       -2.41     14.28 o 
   0   5  14       19.39       26.00      8.75 o 
   1   5  14        4.67        1.26      9.50 o 
   2   5  14       14.14       -1.32      7.62 o 
 -13   6  14       11.49       18.02     10.46 o 
 -12   6  14        0.34        3.98     11.13 o 
 -11   6  14        6.26        8.36     12.77 o 
 -10   6  14       26.84       26.65     14.83 o 
  -9   6  14       10.57       11.52     14.24 o 
  -8   6  14        1.42       -9.93     14.08 o 
  -7   6  14       28.81       32.95     14.86 o 
  -6   6  14        6.32        6.12      1.92 o 
  -5   6  14       50.68       35.06     17.25 o 
  -4   6  14        4.87        3.44     15.56 o 
  -3   6  14        6.62       30.39     15.53 o 
  -2   6  14        6.98      -15.47     15.47 o 
  -1   6  14        6.24       -3.52     13.39 o 
   0   6  14       16.94        7.42      8.22 o 
   1   6  14        4.76       -3.74      9.69 o 
   2   6  14       14.69       12.81      7.33 o 
 -13   7  14        1.98       10.00      9.47 o 
 -12   7  14       26.60       14.58     11.66 o 
 -11   7  14       39.02       38.69     13.43 o 
 -10   7  14        7.08      -12.44     13.99 o 
  -9   7  14       23.71       45.18     15.51 o 
  -8   7  14       15.29       37.68     14.48 o 
  -7   7  14       46.61       33.86     16.48 o 
  -6   7  14        0.50      -13.46     15.76 o 
  -5   7  14        0.62      -13.53     17.00 o 
  -4   7  14       24.38       -0.68     15.18 o 
  -3   7  14        0.16       -7.95     15.41 o 
  -2   7  14        3.08        3.78     14.27 o 
  -1   7  14        0.99        8.04     12.16 o 
   0   7  14        5.79       13.21      7.90 o 
   1   7  14        0.31       -8.26      9.30 o 
 -12   8  14        1.33      -10.82     10.82 o 
 -11   8  14        3.72        9.01     11.74 o 
 -10   8  14        4.66       26.03     13.05 o 
  -9   8  14        1.61       15.95     14.12 o 
  -8   8  14        4.14        0.00     14.84 o 
  -7   8  14       10.91       -0.65     16.25 o 
  -6   8  14        8.74       11.19     14.90 o 
  -5   8  14       29.80        9.97     16.39 o 
  -4   8  14       12.17        3.96     15.83 o 
  -3   8  14        9.21       14.20     14.76 o 
  -2   8  14       23.56       16.00     13.66 o 
  -1   8  14        1.73       -8.44     12.57 o 
   0   8  14        7.77       14.19     11.27 o 
   1   8  14       23.70       30.42      9.13 o 
 -12   9  14       11.28       -4.56     10.25 o 
 -11   9  14        1.84        5.15     10.94 o 
 -10   9  14        0.53      -13.11     13.11 o 
  -9   9  14        2.24       -9.61     14.00 o 
  -8   9  14        9.51      -15.63     15.63 o 
  -7   9  14       45.15       53.02     16.71 o 
  -6   9  14       41.74       37.61     15.44 o 
  -5   9  14       15.27       12.98     15.14 o 
  -4   9  14        2.14       -7.12     14.17 o 
  -3   9  14        1.30        5.66     13.50 o 
  -2   9  14        5.06       -9.59     12.89 o 
  -1   9  14        2.83        3.29     11.97 o 
   0   9  14        5.31       -7.16      7.52 o 
   1   9  14        2.92        6.74      8.67 o 
 -12  10  14       13.82       12.19     10.32 o 
 -11  10  14       11.90        1.47     11.32 o 
 -10  10  14        0.36       10.29     12.19 o 
  -9  10  14        6.31        8.14     12.27 o 
  -8  10  14       22.15       22.45     14.63 o 
  -7  10  14       25.49       29.31     15.63 o 
  -6  10  14       10.32       28.47     14.54 o 
  -5  10  14       39.96       42.57     16.02 o 
  -4  10  14        5.47       -1.29     13.50 o 
  -3  10  14        2.83        3.68     12.62 o 
  -2  10  14        6.67       18.57     11.81 o 
  -1  10  14       14.01      -12.19     12.19 o 
   0  10  14        1.41        4.37     12.93 o 
   1  10  14       12.19        7.34      7.94 o 
 -12  11  14        1.66       -0.41      9.12 o 
 -11  11  14        1.15       -5.65     10.46 o 
 -10  11  14       14.27        7.83     11.61 o 
  -9  11  14        1.64       -5.05     12.65 o 
  -8  11  14       12.46       -9.40     13.43 o 
  -7  11  14        9.61      -12.72     14.19 o 
  -6  11  14       50.88       51.10     14.60 o 
  -5  11  14        3.96        3.67     13.52 o 
  -4  11  14       35.38       45.86     13.95 o 
  -3  11  14        2.59       -5.93     13.16 o 
  -2  11  14        7.88       19.03     11.88 o 
  -1  11  14       16.87       17.36     11.46 o 
   0  11  14        2.28       13.97      7.15 o 
 -11  12  14        3.95        5.40     10.01 o 
 -10  12  14       15.12       20.94     10.92 o 
  -9  12  14       15.94       -2.67     12.81 o 
  -8  12  14        1.31        2.82     13.03 o 
  -7  12  14       26.70       28.75     13.55 o 
  -6  12  14       18.62       35.18     14.14 o 
  -5  12  14       14.26       17.35     13.75 o 
  -4  12  14        2.53        8.27     13.68 o 
  -3  12  14        6.73       10.29     12.66 o 
  -2  12  14        1.06        5.95     11.37 o 
  -1  12  14       12.45       10.82     10.49 o 
   0  12  14        0.62       -6.23     11.64 o 
 -11  13  14       18.55       24.60      9.31 o 
 -10  13  14        5.15       20.82     10.25 o 
  -9  13  14       16.36       -3.59     12.07 o 
  -8  13  14        2.58        1.62     12.64 o 
  -7  13  14        8.49        7.91     12.98 o 
  -6  13  14        2.53      -10.92     12.57 o 
  -5  13  14        7.21       -2.87     12.72 o 
  -4  13  14       14.22        7.96     13.69 o 
  -3  13  14       13.89       -2.77     12.94 o 
  -2  13  14       11.03       34.69     11.23 o 
  -1  13  14        3.93      -10.39     10.39 o 
   0  13  14        2.04        1.08      6.37 o 
 -10  14  14        3.49       -4.90     10.82 o 
  -9  14  14        4.93       14.61     10.90 o 
  -8  14  14       16.47        3.12     12.47 o 
  -7  14  14       14.90       -0.53     13.07 o 
  -6  14  14       12.77        0.00     12.13 o 
  -5  14  14       11.32       18.20     12.66 o 
  -4  14  14        1.65        0.53     12.16 o 
  -3  14  14       11.13        4.73     11.80 o 
  -2  14  14        8.62       17.31     10.21 o 
  -1  14  14        1.02       -7.21      9.72 o 
 -10  15  14       20.63       16.31      9.34 o 
  -9  15  14       11.56        0.94     10.63 o 
  -8  15  14        6.34       -6.87     10.77 o 
  -7  15  14        2.10       -2.06     12.31 o 
  -6  15  14       28.50       18.32     11.83 o 
  -5  15  14       18.12        3.68     12.08 o 
  -4  15  14        3.77      -10.91     12.21 o 
  -3  15  14       10.39        2.51     11.15 o 
  -2  15  14        2.56       -3.29     10.24 o 
  -9  16  14        2.50        7.29      9.53 o 
  -8  16  14       15.22        9.18     10.50 o 
  -7  16  14       28.54       18.78     12.16 o 
  -6  16  14        1.14        5.94     11.13 o 
  -5  16  14        3.66       -5.98     11.85 o 
  -4  16  14       15.02        4.42     11.00 o 
  -3  16  14        2.30      -11.10     11.10 o 
  -2  16  14        7.73        6.70      9.64 o 
  -8  17  14        1.76       -4.71      9.96 o 
  -7  17  14        2.62       -9.03     10.40 o 
  -6  17  14        4.72       -6.03     10.65 o 
  -5  17  14        0.44       -0.95     10.30 o 
  -4  17  14        1.16       -2.32      9.84 o 
  -3  17  14       10.32        1.32     10.52 o 
 -12   0  15        8.87        9.63      9.68 o 
 -11   0  15        1.19        8.17     10.47 o 
 -10   0  15       34.48       30.95     12.65 o 
  -9   0  15       11.40       24.34     12.14 o 
  -8   0  15        1.67      -14.77     14.77 o 
  -7   0  15       14.81       27.26     14.66 o 
  -6   0  15       14.71       22.45     15.61 o 
  -5   0  15        2.10       25.27     14.01 o 
  -4   0  15        1.98      -14.45     14.45 o 
  -3   0  15        5.11      -12.83     12.83 o 
  -2   0  15       56.10       29.02     11.65 o 
  -1   0  15       12.75       30.52      9.28 o 
   0   0  15       48.48       32.52     10.54 o 
 -12   1  15        8.25        1.28      9.36 o 
 -11   1  15        5.62        2.90     12.06 o 
 -10   1  15       13.38      -13.56     13.56 o 
  -9   1  15        1.58       11.04     13.11 o 
  -8   1  15        0.63      -14.61     14.61 o 
  -7   1  15       30.60       36.19     15.30 o 
  -6   1  15       27.19       16.04     15.62 o 
  -5   1  15        2.49      -10.19     14.87 o 
  -4   1  15       35.20       19.46     14.64 o 
  -3   1  15        7.19       26.91     12.13 o 
  -2   1  15       17.74        2.45     12.49 o 
  -1   1  15       72.44       44.75     10.56 o 
   0   1  15       11.86        5.45      5.99 o 
 -12   2  15        6.51       11.97      9.60 o 
 -11   2  15        6.56        3.90     10.28 o 
 -10   2  15        4.78        4.88     11.87 o 
  -9   2  15        6.83       13.39     13.39 o 
  -8   2  15       18.90       25.76     13.37 o 
  -7   2  15        4.88        2.39     14.53 o 
  -6   2  15        4.72      -15.39     15.45 o 
  -5   2  15        2.01       12.05     14.18 o 
  -4   2  15        5.86       15.83     14.78 o 
  -3   2  15        8.76       21.93     12.79 o 
  -2   2  15       10.81        3.96     11.85 o 
  -1   2  15        4.24        5.85     10.17 o 
   0   2  15       12.82        4.59      6.06 o 
 -12   3  15        4.23        2.16      9.77 o 
 -11   3  15        6.49       17.52     10.93 o 
 -10   3  15        5.34       14.02     11.89 o 
  -9   3  15        9.06       15.68     13.75 o 
  -8   3  15       10.10       19.52     14.67 o 
  -7   3  15       12.63       17.00     13.55 o 
  -6   3  15       15.46       13.34     14.17 o 
  -5   3  15        8.73       11.90     13.60 o 
  -4   3  15        1.31       -7.83     14.19 o 
  -3   3  15       16.48       10.65     13.39 o 
  -2   3  15       35.40       33.31     11.92 o 
  -1   3  15       34.26       24.34     10.32 o 
   0   3  15       56.77       38.39     12.21 o 
 -12   4  15        7.36      -10.62     10.62 o 
 -11   4  15        2.47       -6.79     10.43 o 
 -10   4  15       10.08        2.14     12.97 o 
  -9   4  15       17.99       -2.85     13.30 o 
  -8   4  15       10.56       12.06     13.97 o 
  -7   4  15        6.94       -3.72     14.51 o 
  -6   4  15        0.02       27.01     14.59 o 
  -5   4  15        0.65        0.39     12.16 o 
  -4   4  15        7.71       -6.00     13.76 o 
  -3   4  15        3.92      -12.97     12.97 o 
  -2   4  15       15.28        1.49     11.89 o 
  -1   4  15        8.66        2.11      9.49 o 
   0   4  15      141.20      147.98      6.70 o 
 -12   5  15        0.58       -1.71      9.93 o 
 -11   5  15       18.37       19.12     11.37 o 
 -10   5  15       16.37        0.00     11.61 o 
  -9   5  15        1.01        2.27     13.07 o 
  -8   5  15        7.66       -6.55     14.29 o 
  -7   5  15       11.33       34.35     12.88 o 
  -6   5  15       23.04        4.95     14.97 o 
  -5   5  15        6.70       -7.33     13.96 o 
  -4   5  15       25.36       23.59      7.28 o 
  -3   5  15        5.17       -4.39     12.75 o 
  -2   5  15       10.09       11.73     11.24 o 
  -1   5  15       30.56        6.25     10.65 o 
   0   5  15        8.22       -5.77      5.77 o 
 -12   6  15        7.40        2.91      9.78 o 
 -11   6  15        1.32        4.69      9.78 o 
 -10   6  15        2.86       -3.12     11.29 o 
  -9   6  15        0.48      -14.02     14.02 o 
  -8   6  15        6.57        9.34     13.28 o 
  -7   6  15       11.96       31.87     14.35 o 
  -6   6  15        8.46       -9.74     14.61 o 
  -5   6  15        0.82        1.82     13.69 o 
  -4   6  15       15.22      -14.32     14.32 o 
  -3   6  15       12.79        4.32     12.35 o 
  -2   6  15       25.97       11.60     12.07 o 
  -1   6  15        1.15       -0.83      9.27 o 
   0   6  15        5.58       -3.75      5.75 o 
 -12   7  15        2.01       11.34      9.14 o 
 -11   7  15       12.72        7.34     10.33 o 
 -10   7  15        8.64       -6.58     12.01 o 
  -9   7  15       18.04       17.99     12.57 o 
  -8   7  15        8.29      -13.26     13.26 o 
  -7   7  15       16.45        8.25     14.55 o 
  -6   7  15        1.52       10.71     13.31 o 
  -5   7  15        3.05      -13.22     13.22 o 
  -4   7  15        4.56        8.45     12.45 o 
  -3   7  15       18.39        8.46     11.89 o 
  -2   7  15        0.64       11.85     10.69 o 
  -1   7  15        5.16        5.70      8.96 o 
   0   7  15       12.51       15.66      5.56 o 
 -11   8  15        1.71       -3.11     10.25 o 
 -10   8  15        1.10       15.29     11.16 o 
  -9   8  15        5.57        7.94     11.57 o 
  -8   8  15        5.62        7.28     12.52 o 
  -7   8  15        5.61        8.58     13.57 o 
  -6   8  15        8.10        3.46     13.39 o 
  -5   8  15       16.70       20.60     12.81 o 
  -4   8  15        0.28       -4.40     11.80 o 
  -3   8  15       22.63       15.41     11.13 o 
  -2   8  15        7.00      -10.62     10.62 o 
  -1   8  15        5.18        6.37      8.45 o 
 -11   9  15        0.89       11.64      9.11 o 
 -10   9  15        0.25       13.37     10.56 o 
  -9   9  15       37.58       33.39     12.76 o 
  -8   9  15       21.28       10.84     12.73 o 
  -7   9  15        1.37        1.12     13.27 o 
  -6   9  15        9.79       -3.93     13.60 o 
  -5   9  15        5.98        4.98     12.09 o 
  -4   9  15        5.82       -6.97     12.02 o 
  -3   9  15        9.88        1.51     10.80 o 
  -2   9  15        0.04       -9.85      9.85 o 
  -1   9  15        6.90       15.20      8.39 o 
 -11  10  15       22.43       12.46      9.65 o 
 -10  10  15       17.43       18.83     10.32 o 
  -9  10  15       12.06       -5.43     12.31 o 
  -8  10  15       11.88       11.48     12.05 o 
  -7  10  15       12.44        4.33     12.72 o 
  -6  10  15        8.51       -3.25     11.81 o 
  -5  10  15        9.28       -3.24     11.61 o 
  -4  10  15        1.52       -1.57     11.53 o 
  -3  10  15        4.32       -6.76     10.33 o 
  -2  10  15        5.17       13.92      8.99 o 
  -1  10  15        6.55        3.80      8.01 o 
 -10  11  15        7.66      -10.49     10.49 o 
  -9  11  15       21.55       13.81     11.87 o 
  -8  11  15        1.00        9.05     11.33 o 
  -7  11  15        3.34       15.00     11.42 o 
  -6  11  15        4.42       -9.42     12.24 o 
  -5  11  15        8.13       24.77     10.83 o 
  -4  11  15        8.36       -1.49     10.53 o 
  -3  11  15       11.21       16.72     10.58 o 
  -2  11  15        2.98        7.15      8.85 o 
 -10  12  15        4.90        6.30      9.70 o 
  -9  12  15        1.13       -5.02     10.63 o 
  -8  12  15       29.85       30.76     11.63 o 
  -7  12  15       13.45        1.99     10.78 o 
  -6  12  15        5.00       -1.01     11.56 o 
  -5  12  15        3.69        4.45     11.37 o 
  -4  12  15        4.05       -5.23     11.40 o 
  -3  12  15        0.93        7.57      9.47 o 
  -2  12  15        2.15        0.00      8.91 o 
  -9  13  15       22.43       -0.86     10.72 o 
  -8  13  15        2.43       -3.22     10.81 o 
  -7  13  15        9.11       16.11     11.27 o 
  -6  13  15       15.38       -0.94     11.71 o 
  -5  13  15        4.28       13.70     10.60 o 
  -4  13  15       16.15        5.03     10.40 o 
  -3  13  15        7.51        0.43      9.20 o 
  -8  14  15       24.77       22.51     10.38 o 
  -7  14  15        1.55       -8.98     10.34 o 
  -6  14  15       15.85       23.20     10.01 o 
  -5  14  15        4.68       14.41      9.24 o 
  -4  14  15       21.47       38.62      9.14 o 
  -7  15  15        5.17        0.84      9.81 o 
  -6  15  15       30.89        9.87      9.87 o 
  -5  15  15        2.30       15.78      8.56 o 
 -11   0  16        1.06        0.74      8.23 o 
 -10   0  16        0.17       -4.04      8.88 o 
  -9   0  16        0.04       -5.24      9.84 o 
  -8   0  16       15.24       11.42     10.56 o 
  -7   0  16        5.42       -7.95     10.92 o 
  -6   0  16      115.07       79.31     12.72 o 
  -5   0  16        1.15        4.82      9.90 o 
  -4   0  16        6.09        8.45      8.56 o 
  -3   0  16        0.32       -5.30      8.26 o 
  -2   0  16        1.82        5.66      6.95 o 
 -11   1  16        1.03       -0.37      8.11 o 
 -10   1  16        3.42       13.53      8.96 o 
  -9   1  16        0.77        7.98      9.69 o 
  -8   1  16       14.89       11.13     10.81 o 
  -7   1  16       21.02       38.39     12.11 o 
  -6   1  16       20.34       15.95     11.57 o 
  -5   1  16        7.71        8.04      9.54 o 
  -4   1  16       25.57       13.13      9.34 o 
  -3   1  16        2.08       -1.10      8.18 o 
  -2   1  16       84.08       78.19      7.91 o 
 -11   2  16        7.50        8.98      8.36 o 
 -10   2  16        4.05       12.82      9.58 o 
  -9   2  16        1.05        8.51      9.80 o 
  -8   2  16       32.07        4.70     11.38 o 
  -7   2  16        0.10       -3.84     10.87 o 
  -6   2  16       43.41       47.02     11.78 o 
  -5   2  16        6.83        7.70     10.19 o 
  -4   2  16       17.13       -2.10     10.29 o 
  -3   2  16       17.37        2.20      8.69 o 
  -2   2  16        0.32       -0.63      7.45 o 
 -11   3  16       18.67        6.42      9.17 o 
 -10   3  16       14.02        7.90     10.05 o 
  -9   3  16        0.04       -4.49      9.96 o 
  -8   3  16        3.14        0.92     10.30 o 
  -7   3  16       46.48       39.27     11.40 o 
  -6   3  16       11.66       23.71     10.96 o 
  -5   3  16        6.18        6.36      9.70 o 
  -4   3  16        4.05       -5.45      9.10 o 
  -3   3  16        5.42       11.50      7.89 o 
  -2   3  16       71.67       82.67      8.20 o 
 -11   4  16        8.08        9.79      8.43 o 
 -10   4  16        4.31       15.76      9.44 o 
  -9   4  16        2.65        1.32      9.83 o 
  -8   4  16        8.36       -7.02     11.38 o 
  -7   4  16       23.46       22.90     11.66 o 
  -6   4  16       50.41       35.86     11.92 o 
  -5   4  16        4.78        5.87     10.11 o 
  -4   4  16        3.63        9.61      9.57 o 
  -3   4  16        0.28       11.92      7.55 o 
  -2   4  16        2.48        8.94      7.42 o 
 -11   5  16       19.57       10.10      9.22 o 
 -10   5  16        3.02       -9.25      9.25 o 
  -9   5  16        0.55       -9.76      9.76 o 
  -8   5  16        8.33       12.04     10.84 o 
  -7   5  16       17.13       25.49     11.04 o 
  -6   5  16        2.80       15.92     10.08 o 
  -5   5  16       21.69       19.28     10.08 o 
  -4   5  16        4.68       -0.84      9.36 o 
  -3   5  16        2.31       16.72      7.78 o 
  -2   5  16       19.90       18.25      5.60 o 
 -10   6  16        2.44       11.37      8.68 o 
  -9   6  16        2.58        2.18     10.03 o 
  -8   6  16       19.55        6.38     10.22 o 
  -7   6  16       14.90       10.24     10.83 o 
  -6   6  16        9.84        4.63     10.06 o 
  -5   6  16        3.32       11.50      9.43 o 
  -4   6  16        1.93       22.17      8.43 o 
  -3   6  16        5.46       17.69      7.55 o 
  -2   6  16        5.99       11.13      6.82 o 
 -10   7  16       29.03       21.13      9.66 o 
  -9   7  16       15.87        9.85     10.17 o 
  -8   7  16        6.41       -7.59     10.30 o 
  -7   7  16       27.66       25.51     10.37 o 
  -6   7  16        9.40        7.21     10.02 o 
  -5   7  16       10.22       -8.25     10.02 o 
  -4   7  16        1.26       -3.63      9.15 o 
  -3   7  16        8.54       10.89      8.03 o 
 -10   8  16       11.19       10.12      8.54 o 
  -9   8  16        4.52        3.77      9.88 o 
  -8   8  16       26.43        3.92     10.98 o 
  -7   8  16       22.18       17.33     10.53 o 
  -6   8  16       18.32       19.26      5.82 o
[truncated: 2,002 more chars]
